# Supplementary material for: Bis[1,3-bis­(1-benzyl-1H-benzimidazol-2-yl)-2-oxapropane]nickel(II) dipicrate–dimethyl­formamide–ethanol (1/2/0.25)
Source: Acta Crystallogr Sect E Struct Rep Online. 2009 Jun 10;65(Pt 7):m751–2. doi: 10.1107/S1600536809021163 (PMC2969312; doi:10.1107/S1600536809021163)
Supplement: Supplementary file 1 [file e-65-0m751-sup1.cif]

##############################################################################
###                                                                        ###
###        Electronic paper (Acta Crystallographica Section E)             ###
###                                                                        ###
##############################################################################
#                                                                            #
# This CIF contains the data in a paper accepted for publication in Acta     #
# Crystallographica Section E. It conforms to the requirements of Notes      #
# for Authors for Section E, and has been peer reviewed under the auspices   #
# of the IUCr Commission on Journals.                                        #
#                                                                            #
# Full details of the Crystallographic Information File format               #
# are given in the paper "The Crystallographic Information File (CIF):       #
# a New Standard Archive File for Crystallography" by S. R. Hall, F. H.      #
# Allen and I. D. Brown [Acta Cryst. (1991), A47, 655-685].                  #
#                                                                            #
# The current version of the core CIF dictionary is obtainable from          #
# ftp://ftp.iucr.org/pub/cif_core.dic. The current version number is 2.4.    #
#                                                                            #
# Software is freely available for graphical display of the structure(s) in  #
# this CIF.  For information consult the CIF home page http://www.iucr.org/  #
# cif/home.html                                                              #
#                                                                            #
# This file may be used for bona fide research purposes within the           #
# scientific community so long as proper attribution is given to the journal # 
# article from which it was obtained.                                        #
#                                                                            #
##############################################################################
                                             
data_global
_audit_creation_method     SHELXL-97
_journal_data_validation_number     ?
_journal_date_recd_electronic     2009-05-12
_journal_date_accepted     2009-06-04
_journal_name_full     'Acta Crystallographica, Section E'
_journal_year     2009
_journal_volume     65
_journal_issue      7
_journal_page_first     m751
_journal_page_last     m752
_journal_paper_category     QM
_journal_coeditor_code     LH2826
_publ_contact_author_name     'Huilu Wu'
_publ_contact_author_address
;
 School of Chemical and Biological Engineering
 Lanzhou Jiaotong University
 Lanzhou 730070
 China
;
_publ_contact_author_email     wuhuilu@163.com
_publ_contact_author_fax     '+86 931 4956512'
_publ_contact_author_phone     '+86 013893117544'
_publ_section_title
;
Bis[1,3-bis(1-benzyl-1<i>H</i>-benzimidazol-2-yl)-2-oxapropane]nickel(II)
dipicrate--dimethylformamide--ethanol (1/2/0.25)
;
loop_
    _publ_author_name
    _publ_author_address
    'Huilu Wu'
;
     School of Chemical and Biological Engineering
     Lanzhou Jiaotong University
     Lanzhou 730070
     People's Republic of China
;
    'Ruirui Yun'
;
     School of Chemical and Biological Engineering
     Lanzhou Jiaotong University
     Lanzhou 730070
     People's Republic of China
;
    'Ke Li'
;
     School of Chemical and Biological Engineering
     Lanzhou Jiaotong University
     Lanzhou 730070
     People's Republic of China
;
    'Kaitong Wang'
;
     School of Chemical and Biological Engineering
     Lanzhou Jiaotong University
     Lanzhou 730070
     People's Republic of China
;
    'Xingcai Huang'
;
     School of Chemical and Biological Engineering
     Lanzhou Jiaotong University
     Lanzhou 730070
     People's Republic of China
;
data_I
_chemical_name_systematic
;
Bis[1,3-bis(1-benzyl-1<i>H</i>-benzimidazol-2-yl)-2-oxapropane]nickel(II)
dipicrate--dimethylformamide--ethanol (1/2/0.25)
;
_chemical_name_common     ?
_chemical_formula_moiety
            'C60 H52 N8 Ni O2 2+, 2(C6 H2 N3 O7 -), 2(C3 H7 N O), 0.25(C2 H6 O)'
_chemical_formula_sum     'C78.50 H71.50 N16 Ni O18.25'
_chemical_formula_iupac
                  '[Ni (C30 H26 N4 O)2] (C6 H2 N3 O7)2, 2C3 H7 N O, 0.25C2 H6 O'
_chemical_formula_weight     1589.73
_chemical_melting_point     ?
_symmetry_cell_setting     Monoclinic
_symmetry_space_group_name_H-M     'P 21/c'
_symmetry_space_group_name_Hall     '-P 2ybc'
loop_
    _symmetry_equiv_pos_as_xyz
    'x, y, z'
    '-x, y+1/2, -z+1/2'
    '-x, -y, -z'
    'x, -y-1/2, z-1/2'
_cell_length_a     16.6265(4)
_cell_length_b     18.1735(5)
_cell_length_c     26.6287(8)
_cell_angle_alpha     90.00
_cell_angle_beta     107.5130(10)
_cell_angle_gamma     90.00
_cell_volume     7673.2(4)
_cell_formula_units_Z     4
_cell_measurement_reflns_used     7422
_cell_measurement_theta_min     3.08
_cell_measurement_theta_max     25.25
_cell_measurement_temperature     153(2)
_exptl_crystal_description     block
_exptl_crystal_colour     green
_exptl_crystal_size_max     0.16
_exptl_crystal_size_mid     0.12
_exptl_crystal_size_min     0.11
_exptl_crystal_density_diffrn     1.376
_exptl_crystal_density_meas     ?
_exptl_crystal_density_method     'not measured'
_exptl_crystal_F_000     3314
_exptl_absorpt_coefficient_mu     0.335
_exptl_absorpt_correction_type     multi-scan
_exptl_absorpt_process_details     '(ABSCOR; Higashi, 1995)'
_exptl_absorpt_correction_T_min     0.9484
_exptl_absorpt_correction_T_max     0.9641
_exptl_special_details
;
;
_diffrn_ambient_temperature     153(2)
_diffrn_radiation_type     MoK\a
_diffrn_radiation_wavelength     0.71073
_diffrn_radiation_source     'fine-focus sealed tube'
_diffrn_radiation_monochromator     graphite
_diffrn_measurement_device_type     'Rigaku R-AXIS SPIDER'
_diffrn_measurement_method     '\f and \w'
_diffrn_detector_area_resol_mean     ?
_diffrn_reflns_number     57512
_diffrn_reflns_av_R_equivalents     0.1003
_diffrn_reflns_av_sigmaI/netI     0.0864
_diffrn_reflns_theta_min     3.08
_diffrn_reflns_theta_max     25.25
_diffrn_reflns_theta_full     25.25
_diffrn_measured_fraction_theta_max     0.980
_diffrn_measured_fraction_theta_full     0.980
_diffrn_reflns_limit_h_min     -19
_diffrn_reflns_limit_h_max     19
_diffrn_reflns_limit_k_min     -21
_diffrn_reflns_limit_k_max     19
_diffrn_reflns_limit_l_min     -31
_diffrn_reflns_limit_l_max     31
_diffrn_standards_number     0
_diffrn_standards_interval_count     0
_diffrn_standards_interval_time     0
_diffrn_standards_decay_%     0
_refine_special_details
;
Refinement of <i>F</i>^2^ against ALL reflections. The weighted <i>R</i>-factor
<i>wR</i> and goodness of fit <i>S</i> are based on <i>F</i>^2^, conventional
<i>R</i>-factors <i>R</i> are based on <i>F</i>, with <i>F</i> set to zero for
negative <i>F</i>^2^. The threshold expression of <i>F</i>^2^ >
\s(<i>F</i>^2^) is used only for calculating <i>R</i>-factors(gt) <i>etc</i>.
and is not relevant to the choice of reflections for refinement.
<i>R</i>-factors based on <i>F</i>^2^ are statistically about twice as large
as those based on <i>F</i>, and <i>R</i>- factors based on ALL data will be
even larger.
;
_reflns_number_total     13620
_reflns_number_gt     7422
_reflns_threshold_expression     I>2\s(I)
_refine_ls_structure_factor_coef     Fsqd
_refine_ls_matrix_type     full
_refine_ls_R_factor_all     0.1604
_refine_ls_R_factor_gt     0.0931
_refine_ls_wR_factor_gt     0.2411
_refine_ls_wR_factor_ref     0.2896
_refine_ls_goodness_of_fit_ref     1.136
_refine_ls_restrained_S_all     1.150
_refine_ls_number_reflns     13620
_refine_ls_number_parameters     1031
_refine_ls_number_restraints     33
_refine_ls_hydrogen_treatment     constr
_refine_ls_weighting_scheme     calc
_refine_ls_weighting_details
                  'calc w=1/[\s^2^(Fo^2^)+(0.159P)^2^] where P=(Fo^2^+2Fc^2^)/3'
_atom_sites_solution_hydrogens     geom
_atom_sites_solution_primary     direct
_atom_sites_solution_secondary     difmap
_refine_ls_shift/su_max     0.000
_refine_ls_shift/su_mean     0.000
_refine_diff_density_max     1.473
_refine_diff_density_min     -0.703
_refine_ls_extinction_method     'SHELXL97 (Sheldrick, 2008)'
_refine_ls_extinction_coef     0.0065(7)
_refine_ls_extinction_expression
                                  'Fc^*^=kFc[1+0.001xFc^2^\l^3^/sin(2\q)]^-1/4^'
loop_
    _atom_type_symbol
    _atom_type_description
    _atom_type_scat_dispersion_real
    _atom_type_scat_dispersion_imag
    _atom_type_scat_source
    'C' 'C' 0.0033 0.0016
                         'International Tables Vol C Tables 4.2.6.8 and 6.1.1.4'
    'H' 'H' 0.0000 0.0000
                         'International Tables Vol C Tables 4.2.6.8 and 6.1.1.4'
    'N' 'N' 0.0061 0.0033
                         'International Tables Vol C Tables 4.2.6.8 and 6.1.1.4'
    'O' 'O' 0.0106 0.0060
                         'International Tables Vol C Tables 4.2.6.8 and 6.1.1.4'
    'Ni' 'Ni' 0.3393 1.1124
                         'International Tables Vol C Tables 4.2.6.8 and 6.1.1.4'
_computing_data_collection     'RAPID-AUTO (Rigaku/MSC, 2004)'
_computing_cell_refinement     'RAPID-AUTO (Rigaku/MSC, 2004)'
_computing_data_reduction     'RAPID-AUTO (Rigaku/MSC, 2004)'
_computing_structure_solution     'SHELXS97 (Sheldrick, 2008)'
_computing_structure_refinement     'SHELXL97 (Sheldrick, 2008)'
_computing_molecular_graphics     'SHELXTL (Sheldrick, 2008)'
_computing_publication_material     'SHELXTL (Sheldrick, 2008)'
loop_
    _atom_site_type_symbol
    _atom_site_label
    _atom_site_fract_x
    _atom_site_fract_y
    _atom_site_fract_z
    _atom_site_U_iso_or_equiv
    _atom_site_adp_type
    _atom_site_calc_flag
    _atom_site_refinement_flags
    _atom_site_occupancy
    _atom_site_disorder_assembly
    _atom_site_disorder_group
    Ni Ni1 0.51131(4) 1.03417(4) 0.30185(3) 0.0332(3) Uani d . 1 . .
    O O1 0.6244(2) 1.0747(2) 0.35372(15) 0.0425(10) Uani d . 1 . .
    O O2 0.4051(2) 0.9916(2) 0.24517(16) 0.0405(10) Uani d . 1 . .
    O O3 0.8696(4) 0.8778(5) 0.5346(3) 0.140(3) Uani d . 1 . .
    O O4 0.8102(3) 0.9785(3) 0.4610(2) 0.0640(14) Uani d . 1 . .
    O O5 0.8510(3) 0.9599(4) 0.3932(3) 0.109(3) Uani d . 1 . .
    O O6 1.1420(3) 0.9104(3) 0.4209(2) 0.0726(15) Uani d . 1 . .
    O O7 1.2164(2) 0.8564(3) 0.49189(19) 0.0598(13) Uani d . 1 . .
    O O8 1.0962(4) 0.8107(4) 0.6320(2) 0.102(2) Uani d . 1 . .
    O O9 0.9629(4) 0.7997(5) 0.6121(2) 0.118(3) Uani d . 1 . .
    O O10 1.3372(3) 0.5619(2) 0.62338(16) 0.0508(11) Uani d . 1 . .
    O O11 1.2770(5) 0.6866(4) 0.6542(3) 0.127(3) Uani d . 1 . .
    O O12 1.2726(4) 0.7690(4) 0.5996(3) 0.102(2) Uani d . 1 . .
    O O13 1.0995(3) 0.7107(3) 0.42298(18) 0.0639(14) Uani d . 1 . .
    O O14 1.1353(3) 0.6130(3) 0.38853(19) 0.0774(16) Uani d . 1 . .
    O O15 1.3402(4) 0.4428(3) 0.5091(3) 0.092(2) Uani d . 1 . .
    O O17 0.1841(3) 0.9649(4) 0.2410(3) 0.102(2) Uani d . 1 . .
    N N1 0.5890(3) 1.0487(2) 0.25471(18) 0.0349(11) Uani d . 1 . .
    N N2 0.7160(3) 1.0756(3) 0.24688(18) 0.0366(11) Uani d . 1 . .
    N N3 0.4864(3) 1.0455(3) 0.37249(18) 0.0372(11) Uani d . 1 . .
    N N4 0.5239(3) 1.0850(3) 0.45632(19) 0.0392(12) Uani d . 1 . .
    N N5 0.4393(3) 1.1266(2) 0.27307(18) 0.0362(11) Uani d . 1 . .
    N N6 0.3186(3) 1.1743(2) 0.22166(18) 0.0351(11) Uani d . 1 . .
    N N7 0.5244(3) 0.9208(3) 0.31261(18) 0.0382(11) Uani d . 1 . .
    N N8 0.4661(3) 0.8095(2) 0.29733(19) 0.0372(11) Uani d . 1 . .
    N N9 0.8613(3) 0.9548(3) 0.4406(3) 0.0603(16) Uani d . 1 . .
    N N10 1.1504(3) 0.8839(3) 0.4647(2) 0.0493(14) Uani d . 1 . .
    N N11 1.0251(4) 0.8202(4) 0.6018(2) 0.0683(17) Uani d . 1 . .
    N N12 1.2632(4) 0.7030(3) 0.6109(2) 0.0554(15) Uani d . 1 . .
    N N13 1.1364(3) 0.6518(3) 0.4264(2) 0.0558(15) Uani d . 1 . .
    N N14 1.3027(4) 0.4623(3) 0.5403(3) 0.0678(19) Uani d . 1 . .
    N N15 0.0523(5) 0.9466(4) 0.1851(3) 0.097(3) Uani d . 1 . .
    N N16 1.2579(5) 0.3023(5) 0.4119(3) 0.093(3) Uani d . 1 . .
    C C1 0.5847(3) 1.0439(3) 0.2013(2) 0.0362(13) Uani d . 1 . .
    C C2 0.5181(4) 1.0263(3) 0.1569(2) 0.0437(15) Uani d . 1 . .
    H H2A 0.4636 1.0152 0.1593 0.052 Uiso calc R 1 . .
    C C3 0.5351(4) 1.0256(4) 0.1095(3) 0.0530(17) Uani d . 1 . .
    H H3A 0.4906 1.0145 0.0785 0.064 Uiso calc R 1 . .
    C C4 0.6155(4) 1.0407(4) 0.1048(3) 0.0606(19) Uani d . 1 . .
    H H4A 0.6240 1.0393 0.0711 0.073 Uiso calc R 1 . .
    C C5 0.6816(4) 1.0573(4) 0.1483(3) 0.0535(17) Uani d . 1 . .
    H H5A 0.7364 1.0670 0.1457 0.064 Uiso calc R 1 . .
    C C6 0.6648(3) 1.0594(3) 0.1960(2) 0.0401(14) Uani d . 1 . .
    C C7 0.6678(3) 1.0671(3) 0.2798(2) 0.0360(13) Uani d . 1 . .
    C C8 0.6983(3) 1.0797(3) 0.3371(2) 0.0401(14) Uani d . 1 . .
    H H8A 0.7401 1.0418 0.3547 0.048 Uiso calc R 1 . .
    H H8B 0.7247 1.1289 0.3452 0.048 Uiso calc R 1 . .
    C C9 0.6348(3) 1.0839(3) 0.4085(2) 0.0397(14) Uani d . 1 . .
    H H9A 0.6552 1.1340 0.4203 0.048 Uiso calc R 1 . .
    H H9B 0.6751 1.0474 0.4297 0.048 Uiso calc R 1 . .
    C C10 0.5476(3) 1.0716(3) 0.4128(2) 0.0390(14) Uani d . 1 . .
    C C11 0.4391(3) 1.0654(3) 0.4439(2) 0.0419(14) Uani d . 1 . .
    C C12 0.3829(4) 1.0674(4) 0.4726(3) 0.0501(16) Uani d . 1 . .
    H H12A 0.3987 1.0845 0.5079 0.060 Uiso calc R 1 . .
    C C13 0.3002(4) 1.0427(4) 0.4465(3) 0.0549(17) Uani d . 1 . .
    H H13A 0.2592 1.0424 0.4649 0.066 Uiso calc R 1 . .
    C C14 0.2779(4) 1.0189(4) 0.3948(3) 0.0578(19) Uani d . 1 . .
    H H14A 0.2216 1.0032 0.3785 0.069 Uiso calc R 1 . .
    C C15 0.3343(3) 1.0172(4) 0.3661(3) 0.0481(16) Uani d . 1 . .
    H H15A 0.3178 1.0005 0.3306 0.058 Uiso calc R 1 . .
    C C16 0.4165(3) 1.0407(3) 0.3909(2) 0.0385(14) Uani d . 1 . .
    C C17 0.8062(3) 1.0900(3) 0.2615(3) 0.0434(15) Uani d . 1 . .
    H H17A 0.8215 1.1241 0.2919 0.052 Uiso calc R 1 . .
    H H17B 0.8191 1.1149 0.2318 0.052 Uiso calc R 1 . .
    C C18 0.8601(3) 1.0216(3) 0.2758(2) 0.0433(15) Uani d . 1 . .
    C C19 0.8303(4) 0.9522(3) 0.2611(3) 0.0555(19) Uani d . 1 . .
    H H19A 0.7726 0.9453 0.2419 0.067 Uiso calc R 1 . .
    C C20 0.8834(4) 0.8923(4) 0.2739(3) 0.073(2) Uani d . 1 . .
    H H20A 0.8614 0.8444 0.2641 0.088 Uiso calc R 1 . .
    C C21 0.9670(4) 0.9005(4) 0.3004(3) 0.069(2) Uani d . 1 . .
    H H21A 1.0035 0.8591 0.3081 0.083 Uiso calc R 1 . .
    C C22 0.9971(4) 0.9694(4) 0.3157(3) 0.064(2) Uani d . 1 . .
    H H22A 1.0547 0.9758 0.3351 0.077 Uiso calc R 1 . .
    C C23 0.9447(4) 1.0298(4) 0.3032(3) 0.0531(17) Uani d . 1 . .
    H H23A 0.9669 1.0775 0.3134 0.064 Uiso calc R 1 . .
    C C24 0.5730(4) 1.1241(3) 0.5046(2) 0.0438(15) Uani d . 1 . .
    H H24A 0.6340 1.1190 0.5090 0.053 Uiso calc R 1 . .
    H H24B 0.5615 1.1020 0.5357 0.053 Uiso calc R 1 . .
    C C25 0.5496(4) 1.2041(3) 0.5010(2) 0.0413(14) Uani d . 1 . .
    C C26 0.5860(4) 1.2529(4) 0.4741(3) 0.0548(17) Uani d . 1 . .
    H H26A 0.6282 1.2362 0.4594 0.066 Uiso calc R 1 . .
    C C27 0.5603(4) 1.3268(4) 0.4685(3) 0.0613(19) Uani d . 1 . .
    H H27A 0.5846 1.3599 0.4496 0.074 Uiso calc R 1 . .
    C C28 0.5001(4) 1.3513(4) 0.4903(3) 0.0496(16) Uani d . 1 . .
    H H28A 0.4819 1.4011 0.4856 0.060 Uiso calc R 1 . .
    C C29 0.4662(4) 1.3044(4) 0.5187(3) 0.0474(15) Uani d . 1 . .
    H H29A 0.4266 1.3223 0.5350 0.057 Uiso calc R 1 . .
    C C30 0.4894(4) 1.2314(4) 0.5236(2) 0.0476(15) Uani d . 1 . .
    H H30A 0.4643 1.1990 0.5426 0.057 Uiso calc R 1 . .
    C C31 0.4383(3) 1.2021(3) 0.2832(2) 0.0339(13) Uani d . 1 . .
    C C32 0.4976(3) 1.2463(3) 0.3188(2) 0.0416(14) Uani d . 1 . .
    H H32A 0.5484 1.2263 0.3414 0.050 Uiso calc R 1 . .
    C C33 0.4793(4) 1.3192(3) 0.3195(3) 0.0471(15) Uani d . 1 . .
    H H33A 0.5190 1.3506 0.3429 0.057 Uiso calc R 1 . .
    C C34 0.4054(4) 1.3494(3) 0.2875(3) 0.0501(16) Uani d . 1 . .
    H H34A 0.3956 1.4007 0.2896 0.060 Uiso calc R 1 . .
    C C35 0.3449(4) 1.3062(3) 0.2524(2) 0.0438(15) Uani d . 1 . .
    H H35A 0.2934 1.3263 0.2305 0.053 Uiso calc R 1 . .
    C C36 0.3642(3) 1.2319(3) 0.2512(2) 0.0384(13) Uani d . 1 . .
    C C37 0.3653(3) 1.1129(3) 0.2362(2) 0.0370(13) Uani d . 1 . .
    C C38 0.3391(3) 1.0380(3) 0.2168(2) 0.0373(13) Uani d . 1 . .
    H H38A 0.2855 1.0245 0.2235 0.045 Uiso calc R 1 . .
    H H38B 0.3312 1.0345 0.1785 0.045 Uiso calc R 1 . .
    C C39 0.3841(3) 0.9147(3) 0.2455(3) 0.0427(15) Uani d . 1 . .
    H H39A 0.3754 0.8924 0.2104 0.051 Uiso calc R 1 . .
    H H39B 0.3323 0.9079 0.2560 0.051 Uiso calc R 1 . .
    C C40 0.4592(3) 0.8812(3) 0.2855(2) 0.0370(13) Uani d . 1 . .
    C C41 0.5432(3) 0.8010(3) 0.3368(2) 0.0372(13) Uani d . 1 . .
    C C42 0.5834(4) 0.7392(3) 0.3637(2) 0.0436(15) Uani d . 1 . .
    H H42A 0.5591 0.6915 0.3569 0.052 Uiso calc R 1 . .
    C C43 0.6609(4) 0.7510(3) 0.4012(2) 0.0464(15) Uani d . 1 . .
    H H43A 0.6905 0.7104 0.4208 0.056 Uiso calc R 1 . .
    C C44 0.6961(4) 0.8209(4) 0.4106(3) 0.0492(16) Uani d . 1 . .
    H H44A 0.7491 0.8269 0.4367 0.059 Uiso calc R 1 . .
    C C45 0.6564(3) 0.8816(3) 0.3832(2) 0.0425(15) Uani d . 1 . .
    H H45A 0.6814 0.9291 0.3895 0.051 Uiso calc R 1 . .
    C C46 0.5778(3) 0.8709(3) 0.3456(2) 0.0372(13) Uani d . 1 . .
    C C47 0.2323(3) 1.1776(4) 0.1856(2) 0.0448(15) Uani d . 1 . .
    H H47A 0.2219 1.1335 0.1628 0.054 Uiso calc R 1 . .
    H H47B 0.2270 1.2214 0.1627 0.054 Uiso calc R 1 . .
    C C48 0.1668(3) 1.1816(3) 0.2134(2) 0.0364(13) Uani d . 1 . .
    C C49 0.0832(3) 1.1935(3) 0.1830(2) 0.0448(15) Uani d . 1 . .
    H H49A 0.0695 1.1976 0.1458 0.054 Uiso calc R 1 . .
    C C50 0.0204(4) 1.1995(4) 0.2074(3) 0.0512(17) Uani d . 1 . .
    H H50A -0.0361 1.2089 0.1868 0.061 Uiso calc R 1 . .
    C C51 0.0394(4) 1.1920(4) 0.2611(3) 0.0518(17) Uani d . 1 . .
    H H51A -0.0038 1.1963 0.2775 0.062 Uiso calc R 1 . .
    C C52 0.1227(4) 1.1780(4) 0.2915(3) 0.0543(17) Uani d . 1 . .
    H H52A 0.1362 1.1730 0.3287 0.065 Uiso calc R 1 . .
    C C53 0.1853(3) 1.1716(4) 0.2672(2) 0.0473(16) Uani d . 1 . .
    H H53A 0.2413 1.1602 0.2877 0.057 Uiso calc R 1 . .
    C C54 0.4008(3) 0.7527(3) 0.2774(3) 0.0433(15) Uani d . 1 . .
    H H54A 0.4265 0.7033 0.2854 0.052 Uiso calc R 1 . .
    H H54B 0.3773 0.7573 0.2387 0.052 Uiso calc R 1 . .
    C C55 0.3303(3) 0.7608(3) 0.3024(2) 0.0436(15) Uani d . 1 . .
    C C56 0.2494(4) 0.7785(4) 0.2713(3) 0.062(2) Uani d . 1 . .
    H H56A 0.2389 0.7836 0.2344 0.074 Uiso calc R 1 . .
    C C57 0.1847(5) 0.7888(5) 0.2919(4) 0.079(2) Uani d . 1 . .
    H H57A 0.1294 0.7992 0.2698 0.094 Uiso calc R 1 . .
    C C58 0.2010(6) 0.7840(5) 0.3444(5) 0.096(3) Uani d . 1 . .
    H H58A 0.1567 0.7930 0.3593 0.115 Uiso calc R 1 . .
    C C59 0.2789(6) 0.7664(6) 0.3768(4) 0.103(3) Uani d U 1 . .
    H H59A 0.2888 0.7634 0.4138 0.124 Uiso calc R 1 . .
    C C60 0.3432(5) 0.7531(6) 0.3552(3) 0.085(3) Uani d . 1 . .
    H H60A 0.3971 0.7385 0.3773 0.102 Uiso calc R 1 . .
    C C61 0.9367(4) 0.8862(4) 0.5227(3) 0.0619(19) Uani d . 1 . .
    C C62 0.9366(3) 0.9175(4) 0.4735(3) 0.0503(17) Uani d . 1 . .
    C C63 1.0040(4) 0.9165(3) 0.4544(3) 0.0488(16) Uani d . 1 . .
    H H63A 0.9999 0.9375 0.4210 0.059 Uiso calc R 1 . .
    C C64 1.0792(3) 0.8844(3) 0.4846(2) 0.0429(15) Uani d . 1 . .
    C C65 1.0861(4) 0.8549(3) 0.5345(3) 0.0498(16) Uani d . 1 . .
    H H65A 1.1380 0.8356 0.5562 0.060 Uiso calc R 1 . .
    C C66 1.0154(4) 0.8550(4) 0.5510(3) 0.0504(16) Uani d . 1 . .
    C C67 1.2866(3) 0.5803(3) 0.5798(2) 0.0400(14) Uani d . 1 . .
    C C68 1.2462(3) 0.6511(3) 0.5686(2) 0.0379(13) Uani d . 1 . .
    C C69 1.1993(3) 0.6749(3) 0.5199(2) 0.0411(14) Uani d . 1 . .
    H H69A 1.1761 0.7231 0.5150 0.049 Uiso calc R 1 . .
    C C70 1.1867(3) 0.6272(3) 0.4783(2) 0.0443(15) Uani d . 1 . .
    C C71 1.2208(4) 0.5562(4) 0.4845(3) 0.0499(16) Uani d . 1 . .
    H H71A 1.2119 0.5238 0.4553 0.060 Uiso calc R 1 . .
    C C72 1.2668(4) 0.5351(3) 0.5333(3) 0.0458(15) Uani d . 1 . .
    C C73 0.0782(11) 0.8842(10) 0.1631(7) 0.207(7) Uani d U 1 . .
    H H73A 0.1389 0.8767 0.1793 0.311 Uiso calc R 1 . .
    H H73B 0.0663 0.8912 0.1251 0.311 Uiso calc R 1 . .
    H H73C 0.0476 0.8409 0.1696 0.311 Uiso calc R 1 . .
    C C74 -0.0340(6) 0.9693(8) 0.1677(5) 0.147(6) Uani d . 1 . .
    H H74A -0.0400 1.0164 0.1841 0.221 Uiso calc R 1 . .
    H H74B -0.0690 0.9321 0.1776 0.221 Uiso calc R 1 . .
    H H74C -0.0521 0.9751 0.1293 0.221 Uiso calc R 1 . .
    C C75 0.1106(5) 0.9821(5) 0.2220(4) 0.081(3) Uani d . 1 . .
    H H75A 0.0931 1.0258 0.2352 0.097 Uiso calc R 1 . .
    C C76 1.2961(10) 0.2397(9) 0.4030(6) 0.194(6) Uani d U 1 . .
    H H76A 1.3401 0.2521 0.3869 0.291 Uiso calc R 1 . .
    H H76B 1.2542 0.2075 0.3793 0.291 Uiso calc R 1 . .
    H H76C 1.3215 0.2143 0.4365 0.291 Uiso calc R 1 . .
    C C77 1.2637(7) 0.3659(8) 0.3881(5) 0.146(6) Uani d . 1 . .
    H H77A 1.3035 0.3605 0.3677 0.219 Uiso calc R 1 . .
    H H77B 1.2838 0.4043 0.4148 0.219 Uiso calc R 1 . .
    H H77C 1.2081 0.3795 0.3646 0.219 Uiso calc R 1 . .
    O O16 1.3004(5) 0.4249(3) 0.5760(3) 0.115(3) Uani d . 1 . .
    O O18 1.1731(9) 0.3887(8) 0.4370(6) 0.234(6) Uani d DU 1 . .
    C C78 1.1980(10) 0.3238(8) 0.4439(7) 0.184(7) Uani d DU 1 . .
    H H78A 1.1816 0.2906 0.4667 0.220 Uiso calc R 1 . .
    C C80 0.003(2) 0.9603(17) 0.0144(13) 0.084(10) Uiso d PD 0.25 A -1
    H H80A -0.0017 1.0092 -0.0017 0.126 Uiso calc PR 0.25 A -1
    H H80B 0.0623 0.9459 0.0274 0.126 Uiso calc PR 0.25 A -1
    H H80C -0.0211 0.9615 0.0439 0.126 Uiso calc PR 0.25 A -1
    C C79 -0.046(2) 0.9045(15) -0.0266(13) 0.094(11) Uiso d PD 0.25 A -1
    H H79A -0.1022 0.9258 -0.0427 0.112 Uiso calc PR 0.25 A -1
    H H79B -0.0174 0.9040 -0.0545 0.112 Uiso calc PR 0.25 A -1
    O O19 -0.0592(19) 0.8280(16) -0.0159(13) 0.137(11) Uiso d PD 0.25 A -1
    H H19 -0.0162 0.8033 -0.0152 0.206 Uiso calc PR 0.25 A -1
loop_
    _atom_site_aniso_label
    _atom_site_aniso_U_11
    _atom_site_aniso_U_22
    _atom_site_aniso_U_33
    _atom_site_aniso_U_12
    _atom_site_aniso_U_13
    _atom_site_aniso_U_23
    Ni1 0.0305(4) 0.0322(4) 0.0385(4) -0.0002(3) 0.0124(3) -0.0024(3)
    O1 0.0281(18) 0.066(3) 0.038(2) 0.0012(18) 0.0160(17) -0.0047(19)
    O2 0.0346(19) 0.032(2) 0.053(3) 0.0020(16) 0.0114(18) 0.0064(18)
    O3 0.102(5) 0.180(8) 0.165(7) 0.053(5) 0.083(5) 0.081(6)
    O4 0.041(2) 0.072(4) 0.079(4) 0.012(2) 0.017(2) -0.012(3)
    O5 0.073(4) 0.187(7) 0.081(4) 0.063(4) 0.042(3) 0.072(5)
    O6 0.053(3) 0.099(4) 0.074(4) 0.013(3) 0.032(3) 0.026(3)
    O7 0.037(2) 0.074(3) 0.068(3) 0.013(2) 0.016(2) 0.006(2)
    O8 0.090(4) 0.118(5) 0.078(4) -0.002(4) -0.007(3) 0.031(4)
    O9 0.090(4) 0.205(8) 0.072(4) 0.002(5) 0.042(4) 0.045(5)
    O10 0.058(3) 0.046(3) 0.045(3) 0.009(2) 0.011(2) 0.009(2)
    O11 0.212(8) 0.094(5) 0.067(4) 0.071(5) 0.029(5) -0.006(4)
    O12 0.130(5) 0.079(5) 0.119(5) -0.029(4) 0.071(4) -0.040(4)
    O13 0.065(3) 0.062(3) 0.057(3) 0.018(2) 0.007(2) 0.005(2)
    O14 0.086(4) 0.084(4) 0.049(3) 0.020(3) 0.000(3) -0.012(3)
    O15 0.089(4) 0.079(4) 0.098(5) 0.035(3) 0.012(4) -0.025(3)
    O17 0.058(3) 0.105(5) 0.149(6) 0.005(3) 0.039(4) 0.018(4)
    N1 0.033(2) 0.033(3) 0.036(3) -0.0005(18) 0.008(2) -0.003(2)
    N2 0.031(2) 0.041(3) 0.041(3) 0.0010(19) 0.015(2) 0.002(2)
    N3 0.035(2) 0.039(3) 0.037(3) 0.0016(19) 0.009(2) -0.007(2)
    N4 0.035(2) 0.047(3) 0.040(3) 0.004(2) 0.019(2) -0.006(2)
    N5 0.038(2) 0.033(3) 0.038(3) -0.0039(19) 0.012(2) -0.005(2)
    N6 0.033(2) 0.031(3) 0.042(3) 0.0044(19) 0.011(2) 0.002(2)
    N7 0.034(2) 0.040(3) 0.040(3) 0.005(2) 0.011(2) 0.003(2)
    N8 0.042(3) 0.029(3) 0.044(3) -0.0049(19) 0.018(2) -0.002(2)
    N9 0.045(3) 0.062(4) 0.081(5) 0.008(3) 0.029(3) 0.012(3)
    N10 0.034(3) 0.056(4) 0.058(4) 0.006(2) 0.015(3) 0.004(3)
    N11 0.068(4) 0.090(5) 0.046(4) -0.002(3) 0.017(3) 0.007(3)
    N12 0.081(4) 0.036(3) 0.045(3) 0.018(3) 0.012(3) 0.005(3)
    N13 0.057(3) 0.062(4) 0.043(3) 0.009(3) 0.007(3) -0.006(3)
    N14 0.077(4) 0.043(4) 0.070(4) 0.019(3) 0.003(4) -0.009(3)
    N15 0.087(5) 0.074(5) 0.112(6) 0.016(4) 0.004(5) -0.005(5)
    N16 0.093(5) 0.086(6) 0.075(5) -0.003(4) -0.011(4) -0.019(4)
    C1 0.040(3) 0.031(3) 0.036(3) 0.003(2) 0.010(3) 0.002(2)
    C2 0.045(3) 0.034(3) 0.054(4) -0.003(2) 0.017(3) -0.003(3)
    C3 0.047(4) 0.071(5) 0.040(4) 0.009(3) 0.013(3) 0.003(3)
    C4 0.059(4) 0.085(6) 0.041(4) 0.000(4) 0.019(3) 0.007(3)
    C5 0.051(4) 0.066(5) 0.052(4) -0.001(3) 0.027(3) 0.009(3)
    C6 0.042(3) 0.040(3) 0.040(3) 0.009(3) 0.016(3) 0.008(3)
    C7 0.039(3) 0.030(3) 0.041(3) 0.000(2) 0.014(3) -0.001(2)
    C8 0.034(3) 0.050(4) 0.039(3) -0.001(2) 0.014(3) -0.005(3)
    C9 0.029(3) 0.050(4) 0.040(3) 0.003(2) 0.010(2) -0.012(3)
    C10 0.036(3) 0.040(4) 0.042(3) 0.004(2) 0.014(3) -0.001(3)
    C11 0.038(3) 0.043(4) 0.046(4) 0.005(3) 0.015(3) 0.003(3)
    C12 0.051(4) 0.061(4) 0.047(4) 0.002(3) 0.027(3) -0.002(3)
    C13 0.045(3) 0.071(5) 0.056(4) 0.002(3) 0.027(3) 0.005(3)
    C14 0.042(3) 0.072(5) 0.065(5) -0.014(3) 0.024(3) 0.002(4)
    C15 0.039(3) 0.052(4) 0.052(4) -0.002(3) 0.012(3) -0.001(3)
    C16 0.033(3) 0.037(3) 0.049(4) -0.001(2) 0.018(3) 0.002(3)
    C17 0.030(3) 0.045(4) 0.059(4) -0.005(2) 0.019(3) 0.003(3)
    C18 0.033(3) 0.049(4) 0.053(4) 0.003(2) 0.020(3) 0.008(3)
    C19 0.044(3) 0.038(4) 0.082(5) -0.003(3) 0.015(3) 0.004(3)
    C20 0.061(4) 0.043(4) 0.111(7) 0.010(3) 0.020(4) 0.010(4)
    C21 0.042(4) 0.066(5) 0.100(6) 0.016(3) 0.022(4) 0.015(4)
    C22 0.037(3) 0.075(6) 0.078(5) 0.008(3) 0.015(3) 0.024(4)
    C23 0.042(3) 0.056(4) 0.066(5) -0.008(3) 0.023(3) 0.005(3)
    C24 0.043(3) 0.054(4) 0.034(3) 0.004(3) 0.012(3) -0.008(3)
    C25 0.046(3) 0.039(3) 0.041(3) -0.001(3) 0.015(3) -0.008(3)
    C26 0.057(4) 0.055(5) 0.064(5) -0.002(3) 0.035(3) -0.012(3)
    C27 0.073(4) 0.045(4) 0.077(5) -0.016(3) 0.039(4) -0.011(4)
    C28 0.055(4) 0.047(4) 0.052(4) 0.002(3) 0.023(3) -0.006(3)
    C29 0.047(3) 0.048(4) 0.054(4) 0.006(3) 0.027(3) -0.001(3)
    C30 0.048(3) 0.054(4) 0.050(4) 0.002(3) 0.028(3) 0.000(3)
    C31 0.032(3) 0.027(3) 0.046(3) 0.003(2) 0.017(2) 0.001(2)
    C32 0.039(3) 0.044(4) 0.045(3) -0.008(3) 0.018(3) -0.001(3)
    C33 0.052(3) 0.039(4) 0.053(4) -0.007(3) 0.020(3) -0.004(3)
    C34 0.062(4) 0.028(3) 0.063(4) -0.003(3) 0.023(3) 0.000(3)
    C35 0.053(3) 0.030(3) 0.051(4) 0.007(3) 0.020(3) 0.004(3)
    C36 0.044(3) 0.033(3) 0.043(3) 0.004(2) 0.019(3) 0.004(3)
    C37 0.038(3) 0.041(3) 0.032(3) -0.002(2) 0.011(2) 0.000(2)
    C38 0.032(3) 0.032(3) 0.048(3) 0.004(2) 0.012(2) 0.003(3)
    C39 0.042(3) 0.024(3) 0.058(4) -0.004(2) 0.010(3) -0.007(3)
    C40 0.040(3) 0.032(3) 0.042(3) -0.001(2) 0.017(3) -0.004(2)
    C41 0.040(3) 0.031(3) 0.046(3) 0.004(2) 0.021(3) -0.003(2)
    C42 0.055(3) 0.029(3) 0.057(4) 0.000(3) 0.032(3) 0.004(3)
    C43 0.046(3) 0.046(4) 0.052(4) 0.010(3) 0.021(3) 0.011(3)
    C44 0.040(3) 0.053(4) 0.051(4) -0.001(3) 0.010(3) 0.004(3)
    C45 0.035(3) 0.034(3) 0.057(4) -0.002(2) 0.011(3) 0.002(3)
    C46 0.041(3) 0.028(3) 0.049(4) -0.002(2) 0.022(3) -0.001(2)
    C47 0.032(3) 0.051(4) 0.050(4) 0.004(3) 0.011(3) 0.002(3)
    C48 0.031(3) 0.034(3) 0.047(4) -0.002(2) 0.016(3) 0.000(3)
    C49 0.036(3) 0.052(4) 0.043(3) 0.001(3) 0.007(3) -0.004(3)
    C50 0.038(3) 0.064(5) 0.049(4) 0.000(3) 0.008(3) -0.002(3)
    C51 0.037(3) 0.058(4) 0.065(5) -0.001(3) 0.022(3) -0.003(3)
    C52 0.049(4) 0.072(5) 0.044(4) 0.001(3) 0.017(3) 0.003(3)
    C53 0.032(3) 0.060(4) 0.050(4) 0.004(3) 0.013(3) 0.011(3)
    C54 0.041(3) 0.034(3) 0.056(4) -0.009(2) 0.016(3) -0.005(3)
    C55 0.038(3) 0.041(4) 0.055(4) -0.010(3) 0.019(3) -0.004(3)
    C56 0.049(4) 0.070(5) 0.069(5) -0.003(3) 0.020(4) 0.016(4)
    C57 0.056(4) 0.087(7) 0.105(7) 0.004(4) 0.042(5) 0.010(5)
    C58 0.072(6) 0.103(8) 0.135(9) -0.031(5) 0.065(6) -0.048(7)
    C59 0.092(6) 0.155(8) 0.073(5) -0.040(5) 0.041(5) -0.026(5)
    C60 0.051(4) 0.162(9) 0.035(4) -0.023(5) 0.001(3) -0.002(5)
    C61 0.051(4) 0.082(6) 0.065(5) 0.018(3) 0.037(4) 0.015(4)
    C62 0.036(3) 0.051(4) 0.068(5) 0.009(3) 0.022(3) 0.012(3)
    C63 0.044(3) 0.046(4) 0.058(4) 0.009(3) 0.018(3) 0.009(3)
    C64 0.035(3) 0.046(4) 0.051(4) 0.005(3) 0.017(3) 0.003(3)
    C65 0.045(3) 0.047(4) 0.058(4) 0.009(3) 0.017(3) 0.000(3)
    C66 0.046(3) 0.059(4) 0.052(4) 0.007(3) 0.023(3) 0.008(3)
    C67 0.037(3) 0.037(3) 0.046(4) 0.005(2) 0.013(3) 0.011(3)
    C68 0.043(3) 0.033(3) 0.037(3) 0.000(2) 0.010(3) -0.002(2)
    C69 0.046(3) 0.039(3) 0.034(3) 0.008(3) 0.006(3) 0.005(3)
    C70 0.040(3) 0.051(4) 0.035(3) 0.003(3) 0.001(3) 0.004(3)
    C71 0.051(4) 0.048(4) 0.047(4) 0.004(3) 0.010(3) -0.009(3)
    C72 0.050(3) 0.031(3) 0.054(4) 0.004(3) 0.013(3) -0.007(3)
    C73 0.221(10) 0.175(10) 0.192(10) 0.039(8) 0.010(8) -0.020(8)
    C74 0.079(7) 0.186(14) 0.148(12) 0.016(7) -0.009(7) 0.053(9)
    C75 0.066(5) 0.073(6) 0.117(8) -0.003(4) 0.047(5) 0.006(5)
    C76 0.191(9) 0.159(9) 0.179(9) 0.037(8) -0.025(7) -0.020(8)
    C77 0.127(9) 0.147(12) 0.123(10) -0.058(8) -0.024(8) 0.053(9)
    O16 0.191(7) 0.041(4) 0.102(5) 0.029(4) 0.028(5) 0.016(3)
    O18 0.244(9) 0.175(8) 0.243(9) 0.043(7) 0.012(7) -0.047(7)
    C78 0.166(9) 0.200(10) 0.181(10) -0.067(8) 0.046(8) 0.003(8)
_geom_special_details
;
All e.s.d.'s (except the e.s.d. in the dihedral angle between two l.s. planes)
are estimated using the full covariance matrix. The cell e.s.d.'s are taken
into account individually in the estimation of e.s.d.'s in distances, angles
and torsion angles; correlations between e.s.d.'s in cell parameters are only
used when they are defined by crystal symmetry. An approximate (isotropic)
treatment of cell e.s.d.'s is used for estimating e.s.d.'s involving l.s.
planes.
;
loop_
    _geom_bond_atom_site_label_1
    _geom_bond_atom_site_label_2
    _geom_bond_site_symmetry_2
    _geom_bond_distance
    _geom_bond_publ_flag
    Ni1 N3 . 2.055(5) ?
    Ni1 N5 . 2.070(5) ?
    Ni1 N1 . 2.072(5) ?
    Ni1 N7 . 2.082(5) ?
    Ni1 O2 . 2.096(4) ?
    Ni1 O1 . 2.103(4) ?
    O1 C9 . 1.425(7) ?
    O1 C8 . 1.429(7) ?
    O2 C38 . 1.410(6) ?
    O2 C39 . 1.440(6) ?
    O3 C61 . 1.257(9) ?
    O4 N9 . 1.215(7) ?
    O5 N9 . 1.225(8) ?
    O6 N10 . 1.232(7) ?
    O7 N10 . 1.224(6) ?
    O8 N11 . 1.225(7) ?
    O9 N11 . 1.207(8) ?
    O10 C67 . 1.257(6) ?
    O11 N12 . 1.146(8) ?
    O12 N12 . 1.259(8) ?
    O13 N13 . 1.224(7) ?
    O14 N13 . 1.226(7) ?
    O15 N14 . 1.231(9) ?
    O17 C75 . 1.214(9) ?
    N1 C7 . 1.322(6) ?
    N1 C1 . 1.405(7) ?
    N2 C7 . 1.362(7) ?
    N2 C6 . 1.397(7) ?
    N2 C17 . 1.455(6) ?
    N3 C10 . 1.325(7) ?
    N3 C16 . 1.393(7) ?
    N4 C10 . 1.354(8) ?
    N4 C11 . 1.394(7) ?
    N4 C24 . 1.481(7) ?
    N5 C37 . 1.347(6) ?
    N5 C31 . 1.400(7) ?
    N6 C37 . 1.348(7) ?
    N6 C36 . 1.389(7) ?
    N6 C47 . 1.468(6) ?
    N7 C40 . 1.320(7) ?
    N7 C46 . 1.384(7) ?
    N8 C40 . 1.339(7) ?
    N8 C41 . 1.399(7) ?
    N8 C54 . 1.475(7) ?
    N9 C62 . 1.461(8) ?
    N10 C64 . 1.434(8) ?
    N11 C66 . 1.457(9) ?
    N12 C68 . 1.429(8) ?
    N13 C70 . 1.454(7) ?
    N14 O16 . 1.178(9) ?
    N14 C72 . 1.442(8) ?
    N15 C75 . 1.321(11) ?
    N15 C73 . 1.403(17) ?
    N15 C74 . 1.430(11) ?
    N16 C77 . 1.334(12) ?
    N16 C76 . 1.357(15) ?
    N16 C78 . 1.545(19) ?
    C1 C2 . 1.392(8) ?
    C1 C6 . 1.409(8) ?
    C2 C3 . 1.375(9) ?
    C2 H2A . 0.9500 ?
    C3 C4 . 1.406(9) ?
    C3 H3A . 0.9500 ?
    C4 C5 . 1.369(9) ?
    C4 H4A . 0.9500 ?
    C5 C6 . 1.382(9) ?
    C5 H5A . 0.9500 ?
    C7 C8 . 1.476(8) ?
    C8 H8A . 0.9900 ?
    C8 H8B . 0.9900 ?
    C9 C10 . 1.505(8) ?
    C9 H9A . 0.9900 ?
    C9 H9B . 0.9900 ?
    C11 C12 . 1.373(9) ?
    C11 C16 . 1.421(8) ?
    C12 C13 . 1.415(9) ?
    C12 H12A . 0.9500 ?
    C13 C14 . 1.383(10) ?
    C13 H13A . 0.9500 ?
    C14 C15 . 1.378(9) ?
    C14 H14A . 0.9500 ?
    C15 C16 . 1.393(8) ?
    C15 H15A . 0.9500 ?
    C17 C18 . 1.513(8) ?
    C17 H17A . 0.9900 ?
    C17 H17B . 0.9900 ?
    C18 C19 . 1.368(8) ?
    C18 C23 . 1.384(8) ?
    C19 C20 . 1.379(9) ?
    C19 H19A . 0.9500 ?
    C20 C21 . 1.364(9) ?
    C20 H20A . 0.9500 ?
    C21 C22 . 1.364(10) ?
    C21 H21A . 0.9500 ?
    C22 C23 . 1.378(9) ?
    C22 H22A . 0.9500 ?
    C23 H23A . 0.9500 ?
    C24 C25 . 1.500(8) ?
    C24 H24A . 0.9900 ?
    C24 H24B . 0.9900 ?
    C25 C26 . 1.388(9) ?
    C25 C30 . 1.403(8) ?
    C26 C27 . 1.403(9) ?
    C26 H26A . 0.9500 ?
    C27 C28 . 1.374(9) ?
    C27 H27A . 0.9500 ?
    C28 C29 . 1.366(9) ?
    C28 H28A . 0.9500 ?
    C29 C30 . 1.378(9) ?
    C29 H29A . 0.9500 ?
    C30 H30A . 0.9500 ?
    C31 C36 . 1.381(7) ?
    C31 C32 . 1.396(7) ?
    C32 C33 . 1.361(8) ?
    C32 H32A . 0.9500 ?
    C33 C34 . 1.381(8) ?
    C33 H33A . 0.9500 ?
    C34 C35 . 1.392(8) ?
    C34 H34A . 0.9500 ?
    C35 C36 . 1.392(8) ?
    C35 H35A . 0.9500 ?
    C37 C38 . 1.475(8) ?
    C38 H38A . 0.9900 ?
    C38 H38B . 0.9900 ?
    C39 C40 . 1.504(8) ?
    C39 H39A . 0.9900 ?
    C39 H39B . 0.9900 ?
    C41 C46 . 1.384(8) ?
    C41 C42 . 1.392(8) ?
    C42 C43 . 1.389(8) ?
    C42 H42A . 0.9500 ?
    C43 C44 . 1.390(9) ?
    C43 H43A . 0.9500 ?
    C44 C45 . 1.379(8) ?
    C44 H44A . 0.9500 ?
    C45 C46 . 1.400(7) ?
    C45 H45A . 0.9500 ?
    C47 C48 . 1.491(8) ?
    C47 H47A . 0.9900 ?
    C47 H47B . 0.9900 ?
    C48 C53 . 1.385(8) ?
    C48 C49 . 1.398(7) ?
    C49 C50 . 1.390(9) ?
    C49 H49A . 0.9500 ?
    C50 C51 . 1.377(9) ?
    C50 H50A . 0.9500 ?
    C51 C52 . 1.400(8) ?
    C51 H51A . 0.9500 ?
    C52 C53 . 1.386(9) ?
    C52 H52A . 0.9500 ?
    C53 H53A . 0.9500 ?
    C54 C55 . 1.520(8) ?
    C54 H54A . 0.9900 ?
    C54 H54B . 0.9900 ?
    C55 C60 . 1.364(9) ?
    C55 C56 . 1.389(8) ?
    C56 C57 . 1.358(11) ?
    C56 H56A . 0.9500 ?
    C57 C58 . 1.344(13) ?
    C57 H57A . 0.9500 ?
    C58 C59 . 1.360(13) ?
    C58 H58A . 0.9500 ?
    C59 C60 . 1.380(12) ?
    C59 H59A . 0.9500 ?
    C60 H60A . 0.9500 ?
    C61 C66 . 1.417(9) ?
    C61 C62 . 1.427(9) ?
    C62 C63 . 1.364(9) ?
    C63 C64 . 1.394(8) ?
    C63 H63A . 0.9500 ?
    C64 C65 . 1.406(9) ?
    C65 C66 . 1.373(9) ?
    C65 H65A . 0.9500 ?
    C67 C72 . 1.439(8) ?
    C67 C68 . 1.440(8) ?
    C68 C69 . 1.368(7) ?
    C69 C70 . 1.372(8) ?
    C69 H69A . 0.9500 ?
    C70 C71 . 1.399(8) ?
    C71 C72 . 1.351(9) ?
    C71 H71A . 0.9500 ?
    C73 H73A . 0.9800 ?
    C73 H73B . 0.9800 ?
    C73 H73C . 0.9800 ?
    C74 H74A . 0.9800 ?
    C74 H74B . 0.9800 ?
    C74 H74C . 0.9800 ?
    C75 H75A . 0.9500 ?
    C76 H76A . 0.9800 ?
    C76 H76B . 0.9800 ?
    C76 H76C . 0.9800 ?
    C77 H77A . 0.9800 ?
    C77 H77B . 0.9800 ?
    C77 H77C . 0.9800 ?
    O18 C78 . 1.245(3) ?
    C78 H78A . 0.9500 ?
    C80 C79 . 1.530(3) ?
    C80 H80A . 0.9800 ?
    C80 H80B . 0.9800 ?
    C80 H80C . 0.9800 ?
    C79 O19 . 1.450(3) ?
    C79 H79A . 0.9900 ?
    C79 H79B . 0.9900 ?
    O19 H19 . 0.8400 ?
loop_
    _geom_angle_atom_site_label_1
    _geom_angle_atom_site_label_2
    _geom_angle_atom_site_label_3
    _geom_angle_site_symmetry_1
    _geom_angle_site_symmetry_3
    _geom_angle
    _geom_angle_publ_flag
    N3 Ni1 N5 . . 90.26(18) ?
    N3 Ni1 N1 . . 151.23(17) ?
    N5 Ni1 N1 . . 93.95(18) ?
    N3 Ni1 N7 . . 90.82(19) ?
    N5 Ni1 N7 . . 151.40(16) ?
    N1 Ni1 N7 . . 98.69(18) ?
    N3 Ni1 O2 . . 109.74(17) ?
    N5 Ni1 O2 . . 76.42(15) ?
    N1 Ni1 O2 . . 98.90(17) ?
    N7 Ni1 O2 . . 76.34(15) ?
    N3 Ni1 O1 . . 75.55(16) ?
    N5 Ni1 O1 . . 105.16(16) ?
    N1 Ni1 O1 . . 75.88(16) ?
    N7 Ni1 O1 . . 102.77(16) ?
    O2 Ni1 O1 . . 174.58(16) ?
    C9 O1 C8 . . 117.2(4) ?
    C9 O1 Ni1 . . 121.5(3) ?
    C8 O1 Ni1 . . 120.1(3) ?
    C38 O2 C39 . . 115.6(4) ?
    C38 O2 Ni1 . . 121.1(3) ?
    C39 O2 Ni1 . . 120.5(3) ?
    C7 N1 C1 . . 105.5(5) ?
    C7 N1 Ni1 . . 115.5(4) ?
    C1 N1 Ni1 . . 138.9(3) ?
    C7 N2 C6 . . 107.1(4) ?
    C7 N2 C17 . . 127.3(5) ?
    C6 N2 C17 . . 125.2(5) ?
    C10 N3 C16 . . 104.8(5) ?
    C10 N3 Ni1 . . 117.4(4) ?
    C16 N3 Ni1 . . 137.3(4) ?
    C10 N4 C11 . . 106.6(5) ?
    C10 N4 C24 . . 127.1(5) ?
    C11 N4 C24 . . 125.6(5) ?
    C37 N5 C31 . . 105.0(4) ?
    C37 N5 Ni1 . . 114.9(4) ?
    C31 N5 Ni1 . . 139.7(3) ?
    C37 N6 C36 . . 106.9(4) ?
    C37 N6 C47 . . 126.0(5) ?
    C36 N6 C47 . . 126.8(4) ?
    C40 N7 C46 . . 104.7(5) ?
    C40 N7 Ni1 . . 115.4(3) ?
    C46 N7 Ni1 . . 139.2(4) ?
    C40 N8 C41 . . 106.1(4) ?
    C40 N8 C54 . . 126.4(4) ?
    C41 N8 C54 . . 127.0(5) ?
    O4 N9 O5 . . 122.2(6) ?
    O4 N9 C62 . . 119.0(7) ?
    O5 N9 C62 . . 118.8(6) ?
    O7 N10 O6 . . 123.0(6) ?
    O7 N10 C64 . . 118.6(6) ?
    O6 N10 C64 . . 118.4(5) ?
    O9 N11 O8 . . 122.1(7) ?
    O9 N11 C66 . . 118.8(6) ?
    O8 N11 C66 . . 119.0(7) ?
    O11 N12 O12 . . 119.1(7) ?
    O11 N12 C68 . . 123.6(6) ?
    O12 N12 C68 . . 116.7(6) ?
    O13 N13 O14 . . 123.9(6) ?
    O13 N13 C70 . . 118.2(5) ?
    O14 N13 C70 . . 117.9(6) ?
    O16 N14 O15 . . 121.7(7) ?
    O16 N14 C72 . . 121.4(8) ?
    O15 N14 C72 . . 116.8(7) ?
    C75 N15 C73 . . 117.1(9) ?
    C75 N15 C74 . . 122.8(9) ?
    C73 N15 C74 . . 120.1(11) ?
    C77 N16 C76 . . 122.7(14) ?
    C77 N16 C78 . . 101.1(11) ?
    C76 N16 C78 . . 136.1(12) ?
    C2 C1 N1 . . 131.3(5) ?
    C2 C1 C6 . . 119.7(6) ?
    N1 C1 C6 . . 109.1(5) ?
    C3 C2 C1 . . 116.8(6) ?
    C3 C2 H2A . . 121.6 ?
    C1 C2 H2A . . 121.6 ?
    C2 C3 C4 . . 122.9(6) ?
    C2 C3 H3A . . 118.5 ?
    C4 C3 H3A . . 118.5 ?
    C5 C4 C3 . . 120.7(7) ?
    C5 C4 H4A . . 119.6 ?
    C3 C4 H4A . . 119.6 ?
    C4 C5 C6 . . 116.7(6) ?
    C4 C5 H5A . . 121.6 ?
    C6 C5 H5A . . 121.6 ?
    C5 C6 N2 . . 131.6(6) ?
    C5 C6 C1 . . 123.1(5) ?
    N2 C6 C1 . . 105.3(5) ?
    N1 C7 N2 . . 112.9(5) ?
    N1 C7 C8 . . 122.8(5) ?
    N2 C7 C8 . . 124.3(5) ?
    O1 C8 C7 . . 104.5(4) ?
    O1 C8 H8A . . 110.9 ?
    C7 C8 H8A . . 110.9 ?
    O1 C8 H8B . . 110.9 ?
    C7 C8 H8B . . 110.9 ?
    H8A C8 H8B . . 108.9 ?
    O1 C9 C10 . . 103.7(4) ?
    O1 C9 H9A . . 111.0 ?
    C10 C9 H9A . . 111.0 ?
    O1 C9 H9B . . 111.0 ?
    C10 C9 H9B . . 111.0 ?
    H9A C9 H9B . . 109.0 ?
    N3 C10 N4 . . 114.0(5) ?
    N3 C10 C9 . . 120.9(5) ?
    N4 C10 C9 . . 125.1(5) ?
    C12 C11 N4 . . 132.1(6) ?
    C12 C11 C16 . . 122.7(5) ?
    N4 C11 C16 . . 105.2(5) ?
    C11 C12 C13 . . 116.3(6) ?
    C11 C12 H12A . . 121.9 ?
    C13 C12 H12A . . 121.9 ?
    C14 C13 C12 . . 121.1(6) ?
    C14 C13 H13A . . 119.4 ?
    C12 C13 H13A . . 119.4 ?
    C15 C14 C13 . . 122.5(6) ?
    C15 C14 H14A . . 118.8 ?
    C13 C14 H14A . . 118.8 ?
    C14 C15 C16 . . 117.6(6) ?
    C14 C15 H15A . . 121.2 ?
    C16 C15 H15A . . 121.2 ?
    N3 C16 C15 . . 130.9(6) ?
    N3 C16 C11 . . 109.3(5) ?
    C15 C16 C11 . . 119.8(6) ?
    N2 C17 C18 . . 113.8(5) ?
    N2 C17 H17A . . 108.8 ?
    C18 C17 H17A . . 108.8 ?
    N2 C17 H17B . . 108.8 ?
    C18 C17 H17B . . 108.8 ?
    H17A C17 H17B . . 107.7 ?
    C19 C18 C23 . . 118.2(6) ?
    C19 C18 C17 . . 123.3(5) ?
    C23 C18 C17 . . 118.4(5) ?
    C18 C19 C20 . . 120.5(6) ?
    C18 C19 H19A . . 119.8 ?
    C20 C19 H19A . . 119.8 ?
    C21 C20 C19 . . 121.3(7) ?
    C21 C20 H20A . . 119.4 ?
    C19 C20 H20A . . 119.4 ?
    C20 C21 C22 . . 118.6(7) ?
    C20 C21 H21A . . 120.7 ?
    C22 C21 H21A . . 120.7 ?
    C21 C22 C23 . . 120.7(6) ?
    C21 C22 H22A . . 119.6 ?
    C23 C22 H22A . . 119.6 ?
    C22 C23 C18 . . 120.6(6) ?
    C22 C23 H23A . . 119.7 ?
    C18 C23 H23A . . 119.7 ?
    N4 C24 C25 . . 110.3(4) ?
    N4 C24 H24A . . 109.6 ?
    C25 C24 H24A . . 109.6 ?
    N4 C24 H24B . . 109.6 ?
    C25 C24 H24B . . 109.6 ?
    H24A C24 H24B . . 108.1 ?
    C26 C25 C30 . . 118.3(6) ?
    C26 C25 C24 . . 120.4(6) ?
    C30 C25 C24 . . 121.3(6) ?
    C25 C26 C27 . . 120.0(6) ?
    C25 C26 H26A . . 120.0 ?
    C27 C26 H26A . . 120.0 ?
    C28 C27 C26 . . 120.2(7) ?
    C28 C27 H27A . . 119.9 ?
    C26 C27 H27A . . 119.9 ?
    C29 C28 C27 . . 120.3(6) ?
    C29 C28 H28A . . 119.9 ?
    C27 C28 H28A . . 119.9 ?
    C28 C29 C30 . . 120.2(6) ?
    C28 C29 H29A . . 119.9 ?
    C30 C29 H29A . . 119.9 ?
    C29 C30 C25 . . 121.0(6) ?
    C29 C30 H30A . . 119.5 ?
    C25 C30 H30A . . 119.5 ?
    C36 C31 C32 . . 120.6(5) ?
    C36 C31 N5 . . 109.0(5) ?
    C32 C31 N5 . . 130.3(5) ?
    C33 C32 C31 . . 117.0(5) ?
    C33 C32 H32A . . 121.5 ?
    C31 C32 H32A . . 121.5 ?
    C32 C33 C34 . . 122.6(6) ?
    C32 C33 H33A . . 118.7 ?
    C34 C33 H33A . . 118.7 ?
    C33 C34 C35 . . 121.3(6) ?
    C33 C34 H34A . . 119.3 ?
    C35 C34 H34A . . 119.3 ?
    C34 C35 C36 . . 115.9(5) ?
    C34 C35 H35A . . 122.0 ?
    C36 C35 H35A . . 122.0 ?
    C31 C36 N6 . . 106.7(5) ?
    C31 C36 C35 . . 122.4(5) ?
    N6 C36 C35 . . 130.8(5) ?
    N5 C37 N6 . . 112.2(5) ?
    N5 C37 C38 . . 122.3(5) ?
    N6 C37 C38 . . 125.4(4) ?
    O2 C38 C37 . . 105.3(4) ?
    O2 C38 H38A . . 110.7 ?
    C37 C38 H38A . . 110.7 ?
    O2 C38 H38B . . 110.7 ?
    C37 C38 H38B . . 110.7 ?
    H38A C38 H38B . . 108.8 ?
    O2 C39 C40 . . 104.2(4) ?
    O2 C39 H39A . . 110.9 ?
    C40 C39 H39A . . 110.9 ?
    O2 C39 H39B . . 110.9 ?
    C40 C39 H39B . . 110.9 ?
    H39A C39 H39B . . 108.9 ?
    N7 C40 N8 . . 113.8(5) ?
    N7 C40 C39 . . 122.5(5) ?
    N8 C40 C39 . . 123.7(5) ?
    C46 C41 C42 . . 122.9(5) ?
    C46 C41 N8 . . 105.5(5) ?
    C42 C41 N8 . . 131.6(5) ?
    C43 C42 C41 . . 116.3(5) ?
    C43 C42 H42A . . 121.8 ?
    C41 C42 H42A . . 121.8 ?
    C42 C43 C44 . . 121.4(6) ?
    C42 C43 H43A . . 119.3 ?
    C44 C43 H43A . . 119.3 ?
    C45 C44 C43 . . 121.9(5) ?
    C45 C44 H44A . . 119.1 ?
    C43 C44 H44A . . 119.1 ?
    C44 C45 C46 . . 117.6(5) ?
    C44 C45 H45A . . 121.2 ?
    C46 C45 H45A . . 121.2 ?
    N7 C46 C41 . . 109.8(5) ?
    N7 C46 C45 . . 130.2(5) ?
    C41 C46 C45 . . 120.0(5) ?
    N6 C47 C48 . . 113.2(5) ?
    N6 C47 H47A . . 108.9 ?
    C48 C47 H47A . . 108.9 ?
    N6 C47 H47B . . 108.9 ?
    C48 C47 H47B . . 108.9 ?
    H47A C47 H47B . . 107.8 ?
    C53 C48 C49 . . 119.4(5) ?
    C53 C48 C47 . . 122.7(5) ?
    C49 C48 C47 . . 117.9(5) ?
    C50 C49 C48 . . 119.9(6) ?
    C50 C49 H49A . . 120.1 ?
    C48 C49 H49A . . 120.1 ?
    C51 C50 C49 . . 120.5(6) ?
    C51 C50 H50A . . 119.8 ?
    C49 C50 H50A . . 119.8 ?
    C50 C51 C52 . . 119.8(6) ?
    C50 C51 H51A . . 120.1 ?
    C52 C51 H51A . . 120.1 ?
    C53 C52 C51 . . 119.7(6) ?
    C53 C52 H52A . . 120.2 ?
    C51 C52 H52A . . 120.2 ?
    C48 C53 C52 . . 120.6(5) ?
    C48 C53 H53A . . 119.7 ?
    C52 C53 H53A . . 119.7 ?
    N8 C54 C55 . . 110.9(5) ?
    N8 C54 H54A . . 109.5 ?
    C55 C54 H54A . . 109.5 ?
    N8 C54 H54B . . 109.5 ?
    C55 C54 H54B . . 109.5 ?
    H54A C54 H54B . . 108.1 ?
    C60 C55 C56 . . 117.5(7) ?
    C60 C55 C54 . . 122.6(6) ?
    C56 C55 C54 . . 119.9(6) ?
    C57 C56 C55 . . 122.3(8) ?
    C57 C56 H56A . . 118.9 ?
    C55 C56 H56A . . 118.9 ?
    C58 C57 C56 . . 118.3(8) ?
    C58 C57 H57A . . 120.8 ?
    C56 C57 H57A . . 120.8 ?
    C57 C58 C59 . . 122.1(9) ?
    C57 C58 H58A . . 119.0 ?
    C59 C58 H58A . . 119.0 ?
    C58 C59 C60 . . 119.1(9) ?
    C58 C59 H59A . . 120.5 ?
    C60 C59 H59A . . 120.5 ?
    C55 C60 C59 . . 120.7(7) ?
    C55 C60 H60A . . 119.7 ?
    C59 C60 H60A . . 119.7 ?
    O3 C61 C66 . . 124.4(7) ?
    O3 C61 C62 . . 121.6(7) ?
    C66 C61 C62 . . 113.2(6) ?
    C63 C62 C61 . . 124.2(6) ?
    C63 C62 N9 . . 115.8(6) ?
    C61 C62 N9 . . 120.0(6) ?
    C62 C63 C64 . . 119.1(6) ?
    C62 C63 H63A . . 120.5 ?
    C64 C63 H63A . . 120.5 ?
    C63 C64 C65 . . 120.6(6) ?
    C63 C64 N10 . . 119.2(6) ?
    C65 C64 N10 . . 120.2(5) ?
    C66 C65 C64 . . 117.9(6) ?
    C66 C65 H65A . . 121.0 ?
    C64 C65 H65A . . 121.0 ?
    C65 C66 C61 . . 124.9(6) ?
    C65 C66 N11 . . 115.4(6) ?
    C61 C66 N11 . . 119.6(6) ?
    O10 C67 C72 . . 124.0(5) ?
    O10 C67 C68 . . 124.7(6) ?
    C72 C67 C68 . . 111.1(5) ?
    C69 C68 N12 . . 117.4(5) ?
    C69 C68 C67 . . 125.2(5) ?
    N12 C68 C67 . . 117.2(5) ?
    C68 C69 C70 . . 118.1(5) ?
    C68 C69 H69A . . 121.0 ?
    C70 C69 H69A . . 121.0 ?
    C69 C70 C71 . . 122.0(5) ?
    C69 C70 N13 . . 118.5(5) ?
    C71 C70 N13 . . 119.5(6) ?
    C72 C71 C70 . . 117.8(6) ?
    C72 C71 H71A . . 121.1 ?
    C70 C71 H71A . . 121.1 ?
    C71 C72 C67 . . 125.7(6) ?
    C71 C72 N14 . . 118.5(6) ?
    C67 C72 N14 . . 115.8(5) ?
    N15 C73 H73A . . 109.5 ?
    N15 C73 H73B . . 109.5 ?
    H73A C73 H73B . . 109.5 ?
    N15 C73 H73C . . 109.5 ?
    H73A C73 H73C . . 109.5 ?
    H73B C73 H73C . . 109.5 ?
    N15 C74 H74A . . 109.5 ?
    N15 C74 H74B . . 109.5 ?
    H74A C74 H74B . . 109.5 ?
    N15 C74 H74C . . 109.5 ?
    H74A C74 H74C . . 109.5 ?
    H74B C74 H74C . . 109.5 ?
    O17 C75 N15 . . 127.2(9) ?
    O17 C75 H75A . . 116.4 ?
    N15 C75 H75A . . 116.4 ?
    N16 C76 H76A . . 109.5 ?
    N16 C76 H76B . . 109.5 ?
    H76A C76 H76B . . 109.5 ?
    N16 C76 H76C . . 109.5 ?
    H76A C76 H76C . . 109.5 ?
    H76B C76 H76C . . 109.5 ?
    N16 C77 H77A . . 109.5 ?
    N16 C77 H77B . . 109.5 ?
    H77A C77 H77B . . 109.5 ?
    N16 C77 H77C . . 109.5 ?
    H77A C77 H77C . . 109.5 ?
    H77B C77 H77C . . 109.5 ?
    O18 C78 N16 . . 113.5(16) ?
    O18 C78 H78A . . 123.2 ?
    N16 C78 H78A . . 123.2 ?
    C79 C80 H80A . . 109.5 ?
    C79 C80 H80B . . 109.5 ?
    H80A C80 H80B . . 109.5 ?
    C79 C80 H80C . . 109.5 ?
    H80A C80 H80C . . 109.5 ?
    H80B C80 H80C . . 109.5 ?
    O19 C79 C80 . . 125(3) ?
    O19 C79 H79A . . 106.1 ?
    C80 C79 H79A . . 106.1 ?
    O19 C79 H79B . . 106.1 ?
    C80 C79 H79B . . 106.1 ?
    H79A C79 H79B . . 106.3 ?
    C79 O19 H19 . . 109.5 ?
loop_
    _geom_hbond_atom_site_label_D
    _geom_hbond_atom_site_label_H
    _geom_hbond_atom_site_label_A
    _geom_hbond_site_symmetry_A
    _geom_hbond_distance_DH
    _geom_hbond_distance_HA
    _geom_hbond_distance_DA
    _geom_hbond_angle_DHA
    C2 H2A O10 4_475 0.95 2.47 3.286(8) 144
    C8 H8A O5 . 0.99 2.35 3.337(9) 173
    C8 H8B O12 3_776 0.99 2.36 3.185(9) 140
    C9 H9A O12 3_776 0.99 2.28 3.125(9) 142
    C9 H9B O4 . 0.99 2.49 3.417(7) 156
    C17 H17A O8 3_776 0.99 2.39 3.341(9) 161
    C38 H38A O17 . 0.99 2.17 3.134(8) 164
    C38 H38B O10 4_475 0.99 2.31 3.072(7) 133
    C39 H39A O10 4_475 0.99 2.36 3.137(9) 135
    C39 H39A O11 4_475 0.99 2.35 3.141(10) 137
    C43 H43A O16 3_766 0.95 2.46 3.281(8) 144
    C56 H56A O11 4_475 0.95 2.46 3.346(11) 155
    C65 H65A O12 . 0.95 2.50 3.438(10) 169
    C77 H77B O15 . 0.98 2.50 3.389(15) 150
