# Supplementary material for: Bis[1,3-bis­(1-benzyl-1H-benzimidazol-2-yl)-2-oxapropane]nickel(II) dipicrate–dimethyl­formamide–ethanol (1/2/0.25)
Source: Acta Crystallogr Sect E Struct Rep Online. 2009 Jun 10;65(Pt 7):m751–2. doi: 10.1107/S1600536809021163 (PMC2969312; doi:10.1107/S1600536809021163)
Supplement: Supplementary file 2 [file e-65-0m751-Isup2.hkl]

# 
# h,k,l, Fc-squared, Fo-squared, sigma(Fo-squared) and status flag 
# 
data_I
_shelx_title ' G0567 in P2(1)/c' 
_shelx_refln_list_code          4 
_shelx_F_calc_maximum      534.39 
_exptl_crystal_F_000      3314.00 
_reflns_d_resolution_high  0.8331 
 
loop_ 
 _symmetry_equiv_pos_as_xyz 
 'x, y, z' 
 '-x, y+1/2, -z+1/2' 
 '-x, -y, -z' 
 'x, -y-1/2, z-1/2' 
 
_cell_length_a    16.6265 
_cell_length_b    18.1735 
_cell_length_c    26.6287 
_cell_angle_alpha  90.000 
_cell_angle_beta  107.513 
_cell_angle_gamma  90.000 
 
_shelx_F_squared_multiplier     1.000 
 
loop_ 
 _refln_index_h 
 _refln_index_k 
 _refln_index_l 
 _refln_F_squared_calc 
 _refln_F_squared_meas 
 _refln_F_squared_sigma 
 _refln_observed_status 
   3   0   0     4949.81     2362.50     50.49 o 
   4   0   0     5310.58     5037.79     54.44 o 
   5   0   0    23517.58    21245.02    134.13 o 
   6   0   0    45103.20    46535.57    271.91 o 
   7   0   0       64.12       30.63     28.28 o 
   8   0   0       64.85       52.31     36.49 o 
   9   0   0     2500.21     2089.66     62.55 o 
  10   0   0     1042.25      735.33     44.35 o 
  11   0   0     2109.22     2240.31     59.29 o 
  12   0   0     1954.28     2438.47     71.46 o 
  13   0   0     3148.85     3949.31     97.38 o 
  14   0   0      646.64      574.96     67.68 o 
  15   0   0      532.14      670.89     76.68 o 
  16   0   0       12.47       56.40    230.34 o 
  17   0   0       24.15      102.65     48.79 o 
  18   0   0       45.07        0.00    207.28 o 
  19   0   0      331.41       32.10    221.44 o 
   3   1   0     2953.77     4903.43     34.55 o 
   4   1   0     3787.67     7199.87     48.89 o 
   5   1   0      476.66       49.99     22.97 o 
   6   1   0      574.77      733.85     30.99 o 
   7   1   0     8244.89     5383.74     56.30 o 
   8   1   0      179.83       84.46     27.02 o 
   9   1   0      354.69      744.95     32.44 o 
  10   1   0     1248.42     1718.31     59.69 o 
  11   1   0      772.96     1046.75     38.90 o 
  12   1   0       71.27      142.79     30.96 o 
  13   1   0       29.66       45.77     32.91 o 
  14   1   0       67.13       84.16     39.53 o 
  15   1   0      110.65      102.00     28.08 o 
  16   1   0      987.97      854.83     57.65 o 
  17   1   0        9.83       22.01     15.75 o 
  18   1   0       11.30       36.25    147.01 o 
  19   1   0       73.33        0.00    142.82 o 
   2   2   0     9839.38    11827.16     60.03 o 
   3   2   0      147.51       32.34     19.19 o 
   4   2   0     4635.62     3631.22     43.29 o 
   5   2   0     2522.07     2447.52     39.52 o 
   6   2   0    32291.85    31457.31    149.66 o 
   7   2   0      738.41      454.69     30.68 o 
   8   2   0     1484.22     1421.90     38.46 o 
   9   2   0     8641.06     8865.79     75.63 o 
  10   2   0     2980.48     3344.10     53.53 o 
  11   2   0     4181.45     5048.17     61.04 o 
  12   2   0      139.53      123.32     34.99 o 
  13   2   0       37.34       23.23     32.49 o 
  14   2   0     1286.25     1377.89     60.09 o 
  15   2   0      269.93      240.54     40.48 o 
  16   2   0      125.40      155.59     39.24 o 
  17   2   0       60.31       47.84     27.61 o 
  18   2   0      132.25        5.67    154.92 o 
   1   3   0     3610.58     4009.64    135.93 o 
   2   3   0     2962.77     2909.67     34.30 o 
   3   3   0     5453.03     3202.29     39.87 o 
   4   3   0      744.74      924.05     30.96 o 
   5   3   0        2.33        0.00     25.30 o 
   6   3   0      215.09      155.32     25.47 o 
   7   3   0     3390.47     2749.64     40.11 o 
   8   3   0     2019.61     2013.26     43.17 o 
   9   3   0     2525.07     2978.06     54.05 o 
  10   3   0     1297.29     1123.95     44.34 o 
  11   3   0     1999.59     2026.59     48.92 o 
  12   3   0     1755.24     1722.80     59.43 o 
  13   3   0       10.50       84.68     34.30 o 
  14   3   0        1.93        4.83     29.09 o 
  15   3   0      726.07      669.90     45.17 o 
  16   3   0       30.09       38.37     38.09 o 
  17   3   0      401.01      238.99     53.12 o 
  18   3   0      186.96       63.18    153.54 o 
   0   4   0     8302.54     9802.01    205.66 o 
   1   4   0    62005.94    69661.00    734.34 o 
   2   4   0      163.18       30.30     29.74 o 
   3   4   0     6074.83     4182.37     52.24 o 
   4   4   0    13139.73    10644.09     80.98 o 
   5   4   0     5591.55     5444.87     54.77 o 
   6   4   0     4250.20     3811.27     47.59 o 
   7   4   0     2121.96     2442.49     42.42 o 
   8   4   0     1091.41     1230.66     37.29 o 
   9   4   0     3579.00     2918.30     47.10 o 
  10   4   0     4226.57     4359.27     60.85 o 
  11   4   0     1556.83     1563.20     70.92 o 
  12   4   0     3399.97     4355.03     67.45 o 
  13   4   0     3110.97     4098.39     77.85 o 
  14   4   0      158.38      206.88     46.18 o 
  15   4   0      142.15       97.28     39.91 o 
  16   4   0      169.21      100.31     42.16 o 
  17   4   0       12.16       19.57     69.60 o 
  18   4   0      236.10      246.89    168.39 o 
   1   5   0    17409.13    12395.71    272.53 o 
   2   5   0    25452.82    28966.51    175.43 o 
   3   5   0     1212.36     1695.55     46.79 o 
   4   5   0       26.90       15.52     27.57 o 
   5   5   0     1119.44      987.19     39.04 o 
   6   5   0       10.84       25.45     29.83 o 
   7   5   0      176.21      165.36     39.21 o 
   8   5   0       25.16        0.00     28.11 o 
   9   5   0        4.35        0.00     28.46 o 
  10   5   0     1161.09     1032.27     56.45 o 
  11   5   0      975.49     1332.73     65.65 o 
  12   5   0     1262.80     1287.68     65.22 o 
  13   5   0     1408.06     1537.79     90.16 o 
  14   5   0     2423.78     3114.64     87.66 o 
  15   5   0        7.04        0.00     39.70 o 
  16   5   0      640.51      535.48     88.52 o 
  17   5   0        3.34       69.23     43.54 o 
  18   5   0       92.53      131.28    172.51 o 
   0   6   0     7095.71     7084.98    226.47 o 
   1   6   0    23928.40    27557.19    422.41 o 
   2   6   0     1904.43     2356.10     48.26 o 
   3   6   0    37729.68    39596.96    229.06 o 
   4   6   0    14122.65    13225.91    106.41 o 
   5   6   0      484.14      624.95     38.14 o 
   6   6   0     1093.38      811.15     39.90 o 
   7   6   0       90.88      302.12     38.17 o 
   8   6   0       56.29       66.13     40.10 o 
   9   6   0      521.17      339.48     46.75 o 
  10   6   0      508.84      571.10     59.96 o 
  11   6   0      220.30       59.45     47.56 o 
  12   6   0      330.46      232.11     52.98 o 
  13   6   0       36.29       48.62     60.49 o 
  14   6   0      379.35      379.87     58.19 o 
  15   6   0        6.62        0.00     69.40 o 
  16   6   0       11.98        0.00     56.61 o 
  17   6   0        1.84       37.24     39.01 o 
  18   6   0      152.78      137.05    161.39 o 
   1   7   0    13359.33    11314.03    192.72 o 
   2   7   0      192.80      173.88    129.15 o 
   3   7   0     4084.18     3165.74     66.03 o 
   4   7   0      477.12      607.30     40.78 o 
   5   7   0    10517.63     9954.02     92.58 o 
   6   7   0      682.06      948.10     47.44 o 
   7   7   0      934.02     1211.52     71.61 o 
   8   7   0     3616.01     3756.30     69.22 o 
   9   7   0     1598.65     1653.49     63.07 o 
  10   7   0      691.90      994.65     62.51 o 
  11   7   0      699.55      701.05     81.76 o 
  12   7   0      150.57      151.58     54.62 o 
  13   7   0      362.92      447.64     60.99 o 
  14   7   0     2290.46     3012.50     86.12 o 
  15   7   0      279.62      421.55    142.99 o 
  16   7   0      651.58      571.01    271.14 o 
  17   7   0      314.54      108.71     48.67 o 
  18   7   0      625.93      795.21    187.85 o 
   0   8   0    43547.30    44506.38    611.88 o 
   1   8   0     1160.61     1182.26    115.32 o 
   2   8   0      115.13      138.46     97.34 o 
   3   8   0     4089.48     2573.65     79.79 o 
   4   8   0     9974.26    10740.39    106.11 o 
   5   8   0     3302.05     3303.05     70.49 o 
   6   8   0     3618.49     3938.54     74.56 o 
   7   8   0      127.39       49.67     36.50 o 
   8   8   0     1364.54     1609.41     80.18 o 
   9   8   0       67.16      101.82     50.94 o 
  10   8   0       76.18        0.00     40.90 o 
  11   8   0      554.52      741.08     87.98 o 
  12   8   0      587.91      760.22     67.18 o 
  13   8   0      879.45      813.20    121.18 o 
  14   8   0      886.63        0.00     89.83 o 
  15   8   0      112.84       43.28     66.82 o 
  16   8   0        0.67       13.63     49.16 o 
  17   8   0        7.10        0.00    112.97 o 
   1   9   0      226.25      461.88    133.70 o 
   2   9   0     3318.67     3743.60    402.44 o 
   3   9   0     3726.90     3509.21     69.76 o 
   4   9   0     1060.74     1028.58     56.76 o 
   5   9   0     9464.41    10715.01    110.54 o 
   6   9   0      134.10      117.94     84.66 o 
   7   9   0      670.89      755.15     64.74 o 
   8   9   0      819.17      888.19    158.20 o 
   9   9   0     1326.02     1359.91     93.16 o 
  10   9   0      130.27      145.33     49.66 o 
  11   9   0      300.10      605.36    119.65 o 
  12   9   0     3039.93     3885.66    109.10 o 
  13   9   0     2153.15     3174.74    159.89 o 
  14   9   0      545.57      263.27    189.57 o 
  15   9   0      253.90       33.95     62.46 o 
  16   9   0      266.80       79.92    111.61 o 
  17   9   0      166.50       91.24     93.94 o 
   0  10   0     3877.32     3545.68    226.12 o 
   1  10   0    15791.63    15852.68    256.79 o 
   2  10   0      507.08      831.14     92.07 o 
   3  10   0      318.58      448.48     56.61 o 
   4  10   0       19.03       23.20     34.86 o 
   5  10   0        3.02       64.78     48.18 o 
   6  10   0     3219.13     3462.46     77.12 o 
   7  10   0      935.18     1192.25     86.10 o 
   8  10   0      390.58      237.81     86.64 o 
   9  10   0      743.47      665.50     99.07 o 
  10  10   0     2022.49     2052.71     89.78 o 
  11  10   0     6451.83     8604.39    157.92 o 
  12  10   0     4758.01     5937.95    143.90 o 
  13  10   0      811.81      830.44     83.19 o 
  14  10   0      938.03      715.78    217.69 o 
  15  10   0        6.54        2.28     52.35 o 
  16  10   0        4.97        0.00     60.94 o 
   1  11   0     1607.05     2087.95    155.55 o 
   2  11   0     3965.75     3802.05    141.37 o 
   3  11   0      313.25      275.32     43.38 o 
   4  11   0     4339.90     4827.43     97.81 o 
   5  11   0      454.93      640.36     56.35 o 
   6  11   0     2430.58     2411.44     72.77 o 
   7  11   0       33.58        3.80     36.72 o 
   8  11   0       82.27      188.90     77.12 o 
   9  11   0       23.80      170.87     79.19 o 
  10  11   0     2750.25     2880.31    145.66 o 
  11  11   0      440.74      392.27    110.54 o 
  12  11   0     1692.40     1719.26    117.36 o 
  13  11   0      756.85      795.47    109.60 o 
  14  11   0      314.22      339.99    110.19 o 
  15  11   0       39.77        0.00     57.71 o 
  16  11   0      445.06      145.96    110.09 o 
   0  12   0     8450.40     6921.39    322.17 o 
   1  12   0      252.24      185.32    136.06 o 
   2  12   0     4332.77     5090.37    152.18 o 
   3  12   0     7578.00     7293.85    102.60 o 
   4  12   0     1298.21     1185.80     50.35 o 
   5  12   0     1163.80     1413.55    116.04 o 
   6  12   0       34.41       22.71     39.44 o 
   7  12   0      159.01       61.57     41.36 o 
   8  12   0       26.53       32.29     51.23 o 
   9  12   0        4.22       20.39     51.35 o 
  10  12   0      451.69      370.42    101.00 o 
  11  12   0       25.34        0.00     81.66 o 
  12  12   0     1128.31     1203.89    114.80 o 
  13  12   0      729.59      809.04    125.12 o 
  14  12   0      325.72      120.32    108.34 o 
  15  12   0       92.92       42.37     74.71 o 
   1  13   0     1490.58     1713.35    223.15 o 
   2  13   0      603.51      470.29    112.43 o 
   3  13   0     2449.05     2723.17     49.26 o 
   4  13   0     2838.09     2687.83    128.05 o 
   5  13   0      229.17      218.94     35.66 o 
   6  13   0      551.43      380.23    110.95 o 
   7  13   0      143.61      260.02     68.79 o 
   8  13   0      396.66      402.90    101.26 o 
   9  13   0      527.10      661.19    222.96 o 
  10  13   0      382.37      456.16    139.36 o 
  11  13   0      130.34       54.46     82.70 o 
  12  13   0       93.60      158.58     88.86 o 
  13  13   0      147.38       24.26     83.84 o 
  14  13   0        9.79        0.00     80.70 o 
  15  13   0      177.94       78.30     89.95 o 
   0  14   0     8533.74     8494.25    382.66 o 
   1  14   0     1049.55     1342.00    147.96 o 
   2  14   0     2803.22     2831.63     93.46 o 
   3  14   0     3972.21     4593.93    100.21 o 
   4  14   0      320.31      202.78     52.38 o 
   5  14   0     1515.72     1353.12     59.29 o 
   6  14   0     3501.74     3936.76    116.16 o 
   7  14   0      979.30      916.81    119.90 o 
   8  14   0      403.27      211.64     93.62 o 
   9  14   0     1140.12     1163.28    169.49 o 
  10  14   0      400.54      670.35    167.72 o 
  11  14   0     1632.31        0.00    143.96 o 
  12  14   0      781.01      535.29    138.05 o 
  13  14   0      706.05      731.31    130.91 o 
  14  14   0      130.22      219.54     94.22 o 
   1  15   0     2590.01     3019.90    120.74 o 
   2  15   0      126.94      130.21     63.96 o 
   3  15   0       12.12        0.00     40.26 o 
   4  15   0       81.80       56.12     40.04 o 
   5  15   0      451.27      516.31    103.40 o 
   6  15   0      134.54        0.00     94.95 o 
   7  15   0        0.72        0.00     80.01 o 
   8  15   0       88.45        6.92     67.80 o 
   9  15   0      768.75      524.97    146.19 o 
  10  15   0       75.69       84.51     89.87 o 
  11  15   0      107.97       69.16     91.95 o 
  12  15   0       21.74        0.00     92.64 o 
  13  15   0       42.84      229.17    124.23 o 
   0  16   0      122.39        0.00    156.38 o 
   1  16   0      179.21       82.25     43.71 o 
   2  16   0      488.80      471.18     52.95 o 
   3  16   0     2420.30     3138.65    173.18 o 
   4  16   0     3126.89     3964.64    134.62 o 
   5  16   0      879.12      695.40    201.89 o 
   6  16   0      505.70      342.47    148.14 o 
   7  16   0      604.28      379.37    149.92 o 
   8  16   0     3121.26     3868.61    137.54 o 
   9  16   0     2029.59     2096.80    610.41 o 
  10  16   0     1442.16     1316.46    386.55 o 
  11  16   0       69.35      141.56     99.19 o 
  12  16   0        2.29       47.87    114.19 o 
   1  17   0       26.34       48.76     52.55 o 
   2  17   0       31.80        0.00     30.68 o 
   3  17   0        1.00        0.00     95.68 o 
   4  17   0      148.71      107.67     96.25 o 
   5  17   0      617.48      453.83    170.41 o 
   6  17   0       10.30        0.00     78.86 o 
   7  17   0       37.24       47.26     87.94 o 
   8  17   0      183.62       86.75    113.56 o 
   9  17   0        2.81       10.78     89.40 o 
  10  17   0        0.48        0.00     88.45 o 
  11  17   0      209.98      223.58    135.90 o 
   0  18   0     4609.14     4616.63    362.34 o 
   1  18   0     1705.27     1601.95    182.06 o 
   2  18   0     2181.72     2441.06     98.68 o 
   3  18   0      278.32       94.06     96.93 o 
   4  18   0     2379.01     3124.29    121.79 o 
   5  18   0      744.66      404.90    276.52 o 
   6  18   0      239.00      156.50    147.77 o 
   7  18   0       82.88      132.07    110.61 o 
   8  18   0      430.69      660.17    292.73 o 
   9  18   0      530.80      115.72    111.82 o 
  10  18   0      360.39      465.11    179.03 o 
   1  19   0        9.55        9.17     14.13 o 
   2  19   0       25.78       40.73     75.06 o 
   3  19   0       32.21       95.88    105.15 o 
   4  19   0       56.23       41.22     98.02 o 
   5  19   0       15.16        0.00     75.20 o 
   6  19   0        6.72        0.00    101.77 o 
   7  19   0       76.05       50.29     88.69 o 
   8  19   0       28.28        0.00     88.47 o 
   9  19   0       33.78      183.25    117.41 o 
   0  20   0      263.57        0.00    232.60 o 
   1  20   0       93.77      173.11    189.73 o 
   2  20   0       64.99      119.83    145.27 o 
   3  20   0       48.92       29.60     63.22 o 
   4  20   0      259.75      102.65     72.92 o 
   5  20   0      397.95      216.00    142.13 o 
   6  20   0      521.74      101.31    109.88 o 
   7  20   0       23.70      142.67    138.40 o 
   1  21   0       38.03        0.00    182.53 o 
   2  21   0        8.13        0.00    320.82 o 
   3  21   0       16.35      173.54    261.53 o 
   4  21   0       92.49       33.68    124.78 o 
   5  21   0      139.27        0.00     67.97 o 
 -19   1   1      199.59        0.00    154.09 o 
 -18   1   1      877.24        3.92    135.47 o 
 -17   1   1      690.95      510.84     81.96 o 
 -16   1   1      145.98      252.55     34.76 o 
 -15   1   1     1494.50     1867.37     81.61 o 
 -14   1   1       10.75       37.22     35.62 o 
 -13   1   1     2293.36     2800.92     60.65 o 
 -12   1   1     3093.48     3705.55     59.85 o 
 -11   1   1     2912.90     3194.48     62.66 o 
 -10   1   1     1326.11     1444.98     41.79 o 
  -9   1   1     2309.69     2082.91     50.56 o 
  -8   1   1      293.70      195.70     31.04 o 
  -7   1   1     6855.35     6696.11     71.95 o 
  -6   1   1      124.87       29.93     27.16 o 
  -5   1   1      698.12      587.49     37.17 o 
  -4   1   1    12415.31    12630.14     78.56 o 
  -3   1   1      614.43     2002.60     71.79 o 
   2   1   1    39955.31    34532.66    114.85 o 
   3   1   1    22243.82    23684.08     83.91 o 
   4   1   1       51.49       43.47     17.56 o 
   5   1   1      270.41      480.73     23.42 o 
   6   1   1     5951.38     5567.89     39.44 o 
   7   1   1      812.58      679.00     32.85 o 
   8   1   1      625.71      485.12     24.55 o 
   9   1   1     7009.60     7048.61     52.85 o 
  10   1   1     1420.49     1288.50     36.68 o 
  11   1   1     3711.62     3701.10     47.88 o 
  12   1   1     2516.31     2769.43     56.23 o 
  13   1   1      156.33      149.28     36.82 o 
  14   1   1     5354.39     5929.41    113.93 o 
  15   1   1     1860.51     1812.69     98.32 o 
  16   1   1     1580.74     2493.52    264.58 o 
  17   1   1     1226.70      410.45    655.03 o 
  18   1   1      303.66       40.92    152.92 o 
 -19   2   1       23.59       12.59    226.13 o 
 -18   2   1      145.70        0.00    143.94 o 
 -17   2   1      252.62      152.38     34.59 o 
 -16   2   1      299.36      349.84     34.50 o 
 -15   2   1     3498.17     4288.30    110.38 o 
 -14   2   1      120.92      153.00     37.87 o 
 -13   2   1     1215.38     1181.03     46.67 o 
 -12   2   1       94.82      169.50     43.31 o 
 -11   2   1     1308.07     1293.57     44.12 o 
 -10   2   1     3523.08     3142.98     57.51 o 
  -9   2   1      221.47      444.84     39.80 o 
  -8   2   1     1129.42      710.99     48.09 o 
  -7   2   1     3267.96     2948.48     46.37 o 
  -6   2   1      256.89      124.14     35.94 o 
  -5   2   1     4389.04     5808.79     61.12 o 
  -4   2   1      705.86     2294.75     42.31 o 
  -3   2   1     3548.91      689.94     40.42 o 
  -2   2   1     1715.63      227.38     16.50 o 
   3   2   1     1242.53     2725.36     35.74 o 
   4   2   1     2422.61     1369.96     30.18 o 
   5   2   1      147.40      145.15     23.36 o 
   6   2   1     3398.90     3099.20     42.58 o 
   7   2   1       48.02       87.75     21.61 o 
   8   2   1     2210.07     2244.88     32.90 o 
   9   2   1      384.88      480.54     41.56 o 
  10   2   1      171.21      182.10     31.75 o 
  11   2   1       37.29       34.84     25.09 o 
  12   2   1        0.32        0.00     24.37 o 
  13   2   1        1.22        5.16     19.92 o 
  14   2   1     2993.39     3310.45     80.50 o 
  15   2   1       10.44       35.91     27.75 o 
  16   2   1      670.24      996.39    272.11 o 
  17   2   1      216.37      141.85    166.96 o 
  18   2   1       54.00        1.98    125.45 o 
 -19   3   1      134.16      202.61    173.04 o 
 -18   3   1      589.65        3.82    165.56 o 
 -17   3   1     1019.67      883.22    188.63 o 
 -16   3   1       34.04       37.71     42.54 o 
 -15   3   1        3.67        0.00     34.13 o 
 -14   3   1       29.89        0.00     35.59 o 
 -13   3   1      146.75      156.88     42.40 o 
 -12   3   1      424.76      361.04     42.72 o 
 -11   3   1       47.42      100.96     36.24 o 
 -10   3   1      198.87      149.89     43.03 o 
  -9   3   1      195.65      341.95     43.60 o 
  -8   3   1      445.95      428.41     36.13 o 
  -7   3   1     8560.99     7730.98     72.17 o 
  -6   3   1      158.85      160.92     30.83 o 
  -5   3   1     6957.84     5612.18     55.27 o 
  -4   3   1     2974.77     3301.99     52.07 o 
  -3   3   1    21783.40    18822.39     96.61 o 
  -2   3   1      662.17      292.89     26.44 o 
  -1   3   1     2803.38     2420.43     22.95 o 
   0   3   1     1436.14     1565.13     66.88 o 
   1   3   1    20216.65    17470.84    387.00 o 
   2   3   1    22028.49    18439.55    112.89 o 
   3   3   1    35194.71    30565.15    145.72 o 
   4   3   1    13275.85    12047.99     82.97 o 
   5   3   1     7273.23     7890.13     55.33 o 
   6   3   1      727.15      692.35     26.85 o 
   7   3   1     7123.97     6980.45     62.91 o 
   8   3   1     2253.35     2370.64     54.40 o 
   9   3   1    14440.36    14700.06     88.10 o 
  10   3   1     2173.10     1994.08     59.01 o 
  11   3   1      378.84      521.32     39.62 o 
  12   3   1     3256.92     2957.01     50.77 o 
  13   3   1     1141.10     1215.15     86.05 o 
  14   3   1       11.56        9.53     42.96 o 
  15   3   1        6.79       11.82     30.38 o 
  16   3   1     1350.87     1180.26    123.28 o 
  17   3   1      787.66      693.90    528.04 o 
  18   3   1      293.41        0.00    130.60 o 
 -18   4   1       34.38       69.49    148.07 o 
 -17   4   1      149.99      136.77     50.88 o 
 -16   4   1      375.32      357.70     52.62 o 
 -15   4   1      829.03      881.82     50.45 o 
 -14   4   1      319.60      369.96     50.22 o 
 -13   4   1      477.33      473.69     45.96 o 
 -12   4   1      188.53      222.42     47.23 o 
 -11   4   1     1081.98     1092.31     50.21 o 
 -10   4   1     1752.37     1861.87     52.15 o 
  -9   4   1     3777.55     3310.44     59.79 o 
  -8   4   1     1243.14     1290.93     41.95 o 
  -7   4   1     4713.33     4179.02     52.78 o 
  -6   4   1     4069.38     3516.13     49.83 o 
  -5   4   1     4906.22     5149.89     56.49 o 
  -4   4   1     4515.14     4035.60     47.93 o 
  -3   4   1      410.85      635.71     25.93 o 
  -2   4   1     1713.27     1060.69     61.78 o 
  -1   4   1   140090.30   193340.53   1021.08 o 
   0   4   1    15610.22    12145.42   4214.10 o 
   1   4   1   285576.88   537544.25   3347.99 o 
   2   4   1    11143.72     9902.45     92.00 o 
   3   4   1     1096.75     1050.32     50.20 o 
   4   4   1    21360.79    21408.89    116.75 o 
   5   4   1    32622.56    28442.86    146.83 o 
   6   4   1       11.28        0.00     27.32 o 
   7   4   1     1981.52     2324.68     51.48 o 
   8   4   1     1081.40      713.75     51.53 o 
   9   4   1      697.44      918.53     48.86 o 
  10   4   1     1114.34     1198.53     52.83 o 
  11   4   1      415.07      353.12     58.05 o 
  12   4   1      239.03      186.65     41.35 o 
  13   4   1      885.65     1188.75     77.89 o 
  14   4   1      804.06      766.30     49.27 o 
  15   4   1      134.89       77.25     36.58 o 
  16   4   1       91.75       25.58     33.64 o 
  17   4   1      217.13      160.74    210.05 o 
  18   4   1      112.89       20.91    145.78 o 
 -18   5   1       15.01       30.87     65.73 o 
 -17   5   1       42.64       76.51     40.11 o 
 -16   5   1        1.13       23.84     56.16 o 
 -15   5   1      238.55      211.94     64.31 o 
 -14   5   1       48.64       86.13     44.54 o 
 -13   5   1     2315.66     2690.31     64.46 o 
 -12   5   1     1825.86     1985.17    165.10 o 
 -11   5   1      170.78      148.97     41.44 o 
 -10   5   1       10.19        0.00     33.35 o 
  -9   5   1      950.71     1180.91     48.89 o 
  -8   5   1     4055.81     3350.31     57.70 o 
  -7   5   1       92.36       65.95     29.11 o 
  -6   5   1      811.47      900.57     36.87 o 
  -5   5   1      360.39      411.27     31.26 o 
  -4   5   1     1158.00     1041.35     62.72 o 
  -3   5   1     4362.13     3211.35     54.35 o 
  -2   5   1    10342.74    10897.71     83.91 o 
  -1   5   1    35904.68    39695.48    287.03 o 
   0   5   1    12718.15    13968.38    274.63 o 
   1   5   1    51226.86    50792.76    603.08 o 
   2   5   1     6787.16     6524.06     75.24 o 
   3   5   1     1942.82     1839.11     73.78 o 
   4   5   1     2137.68     2057.15     51.76 o 
   5   5   1      243.40      171.12     29.91 o 
   6   5   1     9583.93     9674.65    100.07 o 
   7   5   1      978.12      921.79     40.27 o 
   8   5   1      297.27      381.46     39.57 o 
   9   5   1     2741.93     2984.93     61.57 o 
  10   5   1     3156.31     3096.74     61.20 o 
  11   5   1      276.34      226.83     52.49 o 
  12   5   1      708.72      656.11     52.80 o 
  13   5   1      239.79      210.89     57.35 o 
  14   5   1      204.08      163.59     63.70 o 
  15   5   1      476.50      660.46    156.66 o 
  16   5   1       70.23       98.44     33.10 o 
  17   5   1       56.44        0.00    144.58 o 
  18   5   1      453.26      993.07    585.45 o 
 -18   6   1       67.20      151.57    177.02 o 
 -17   6   1      215.64      153.89     62.05 o 
 -16   6   1        2.28       29.11     48.51 o 
 -15   6   1       37.06       97.47     76.11 o 
 -14   6   1     1211.46     1273.61     83.63 o 
 -13   6   1     1544.76     1594.61     99.46 o 
 -12   6   1     1559.58     1696.74     75.49 o 
 -11   6   1     5772.61     6370.49     81.82 o 
 -10   6   1     2878.87     2949.88     65.87 o 
  -9   6   1     2672.67     3024.60     63.65 o 
  -8   6   1     4628.62     4958.09     62.79 o 
  -7   6   1     5048.78     3686.43     51.36 o 
  -6   6   1      136.99      126.88     36.20 o 
  -5   6   1     8338.07     8387.97     71.80 o 
  -4   6   1      145.09      216.55     24.67 o 
  -3   6   1      774.87      654.27     39.79 o 
  -2   6   1    38967.74    38424.77    215.15 o 
  -1   6   1     5095.18     3725.19    196.16 o 
   0   6   1    45292.54    47811.59    611.95 o 
   1   6   1    55295.06    54888.14    520.28 o 
   2   6   1    32540.11    37629.53    265.68 o 
   3   6   1      546.23      966.47     55.03 o 
   4   6   1     3347.45     2762.29     54.55 o 
   5   6   1    12278.94    11803.44     85.98 o 
   6   6   1       18.45       54.02     33.88 o 
   7   6   1      748.91      583.39     39.42 o 
   8   6   1      159.01      156.08     43.56 o 
   9   6   1       18.81       48.59     38.96 o 
  10   6   1     1756.53     1852.42     66.79 o 
  11   6   1     5439.11     6439.70     84.38 o 
  12   6   1     1504.45     1507.53    156.94 o 
  13   6   1      608.52      650.39     99.08 o 
  14   6   1       70.99       21.51     58.02 o 
  15   6   1     1293.38     1406.10    128.91 o 
  16   6   1      357.91      245.48     37.51 o 
  17   6   1       18.19        0.00    150.72 o 
  18   6   1      229.14      660.14    230.29 o 
 -18   7   1        9.07        0.00    140.03 o 
 -17   7   1      195.30      100.35     85.65 o 
 -16   7   1      675.44      283.04    158.11 o 
 -15   7   1       81.87       28.44     53.89 o 
 -14   7   1       73.10       60.47     65.94 o 
 -13   7   1      448.04      487.10     66.01 o 
 -12   7   1      669.83      868.81     77.25 o 
 -11   7   1      276.88      422.68     64.17 o 
 -10   7   1      800.26      897.82     65.66 o 
  -9   7   1     3630.68     3847.91     80.00 o 
  -8   7   1       10.59       33.57     41.30 o 
  -7   7   1       61.56      186.49     35.17 o 
  -6   7   1        1.37        2.91     31.50 o 
  -5   7   1       10.54       23.80     27.86 o 
  -4   7   1      803.98      867.73     57.07 o 
  -3   7   1     7464.01     6234.30     61.92 o 
  -2   7   1     2585.96     2696.43     44.98 o 
  -1   7   1     3942.28     4021.64    200.83 o 
   0   7   1     1072.85      658.33    104.21 o 
   1   7   1     7593.48     7940.50    238.90 o 
   2   7   1    25704.77    29038.03    306.84 o 
   3   7   1     9721.75     8906.44     83.58 o 
   4   7   1      866.75      964.70     66.75 o 
   5   7   1      558.31      479.52     50.19 o 
   6   7   1     3383.90     3527.90     62.36 o 
   7   7   1      179.56      152.81     36.46 o 
   8   7   1     4166.43     5032.15     80.73 o 
   9   7   1      326.45      442.41     50.65 o 
  10   7   1      156.20      253.19     47.23 o 
  11   7   1        0.11        0.00     42.81 o 
  12   7   1      385.13      197.44     67.50 o 
  13   7   1       92.39      118.69     90.18 o 
  14   7   1      202.68      301.84     67.08 o 
  15   7   1        3.47        0.00     53.16 o 
  16   7   1      875.67      604.97    115.19 o 
  17   7   1      111.62      249.86    160.15 o 
 -17   8   1        5.40        8.73     58.56 o 
 -16   8   1      184.81       83.28    109.40 o 
 -15   8   1        2.89       40.84     59.45 o 
 -14   8   1       14.50       66.12     89.09 o 
 -13   8   1      863.59     1325.77     79.35 o 
 -12   8   1     1728.24     1749.38    126.65 o 
 -11   8   1     5554.97     6010.29    157.91 o 
 -10   8   1       90.29       73.25     68.80 o 
  -9   8   1      106.59       82.66     53.61 o 
  -8   8   1     4966.10     4171.67     70.10 o 
  -7   8   1     3406.60     3522.79     57.50 o 
  -6   8   1     1232.63     1373.10     47.59 o 
  -5   8   1    14422.95    12167.79    109.98 o 
  -4   8   1      288.19      300.77     41.98 o 
  -3   8   1    11344.66    10847.59    123.15 o 
  -2   8   1     1559.90      907.50     30.90 o 
  -1   8   1      277.94      390.43    142.89 o 
   0   8   1    16047.43    15011.22    356.86 o 
   1   8   1    46744.77    48045.40    453.31 o 
   2   8   1     7948.06     7077.66    165.94 o 
   3   8   1     2882.09     3371.32     53.53 o 
   4   8   1    23693.42    23000.53    445.07 o 
   5   8   1     6584.77     7305.15     84.68 o 
   6   8   1    11852.47    12317.39    123.87 o 
   7   8   1     3471.73     3276.94     66.68 o 
   8   8   1      437.83      599.43     59.48 o 
   9   8   1     2000.15     1959.31     63.85 o 
  10   8   1      525.74      529.00     62.26 o 
  11   8   1     2302.13     3068.00    103.62 o 
  12   8   1     1027.28     1175.11    104.16 o 
  13   8   1       80.94       29.85     87.14 o 
  14   8   1        0.76        0.00     43.76 o 
  15   8   1      355.18      250.82    120.31 o 
  16   8   1      277.41      281.28     81.83 o 
  17   8   1      188.50       80.87    103.88 o 
 -17   9   1       27.60       20.55     52.79 o 
 -16   9   1       62.03       27.57     70.43 o 
 -15   9   1       12.14        0.00     74.61 o 
 -14   9   1       85.00       18.24     71.12 o 
 -13   9   1      390.22      915.78     88.20 o 
 -12   9   1      716.23      690.73     74.80 o 
 -11   9   1      167.98      193.85     64.69 o 
 -10   9   1      102.78       53.26     54.67 o 
  -9   9   1      229.93      336.51     54.66 o 
  -8   9   1     1515.46     1203.12     53.27 o 
  -7   9   1      143.71      218.32     46.62 o 
  -6   9   1       31.89       60.22     52.92 o 
  -5   9   1      650.44      514.99     39.09 o 
  -4   9   1     1556.24     1979.63     74.01 o 
  -3   9   1      320.81      552.85    104.29 o 
  -2   9   1     1732.02     2362.80    118.79 o 
  -1   9   1     4857.51     4969.78    161.23 o 
   0   9   1     8334.89     7027.92    179.13 o 
   1   9   1      256.03      240.47    105.99 o 
   2   9   1    20347.22    19381.58    301.42 o 
   3   9   1     7197.52     6844.17     80.15 o 
   4   9   1      293.75      224.49     39.18 o 
   5   9   1        7.87       36.77     35.77 o 
   6   9   1       33.53        0.00     45.46 o 
   7   9   1      931.92      999.18     97.52 o 
   8   9   1      226.17      173.50     73.24 o 
   9   9   1      265.63      449.08     59.30 o 
  10   9   1     1765.29     1874.72    127.09 o 
  11   9   1        2.18       16.70     46.62 o 
  12   9   1       10.76        0.00     48.16 o 
  13   9   1        2.29        0.00     52.47 o 
  14   9   1       36.25       15.22     48.65 o 
  15   9   1      858.62      126.56    119.59 o 
  16   9   1        8.60       32.92     52.76 o 
  17   9   1        0.48        0.00    115.05 o 
 -17  10   1        4.88        0.00     47.50 o 
 -16  10   1        3.83        0.00     55.18 o 
 -15  10   1      160.98       95.42     99.15 o 
 -14  10   1      681.01      928.79     97.03 o 
 -13  10   1       10.66       67.96     67.88 o 
 -12  10   1      290.67      216.75     68.67 o 
 -11  10   1       87.55       19.17     72.82 o 
 -10  10   1       38.64      120.27     71.39 o 
  -9  10   1      526.65      585.67     81.99 o 
  -8  10   1     2559.57     3369.35    122.04 o 
  -7  10   1     1545.20     1463.43     58.79 o 
  -6  10   1      545.19      473.81    111.59 o 
  -5  10   1     9284.66     9240.17    111.60 o 
  -4  10   1     2817.35     2338.44     42.98 o 
  -3  10   1     1507.28     2098.02     94.73 o 
  -2  10   1    15332.96    15120.88    212.72 o 
  -1  10   1    10051.89     8355.06    153.16 o 
   0  10   1      161.31       94.37    126.90 o 
   1  10   1    16736.13    17075.56    267.14 o 
   2  10   1    10051.39    10254.68    135.77 o 
   3  10   1     6812.27     6943.62     84.77 o 
   4  10   1     3662.60     4086.71     81.29 o 
   5  10   1     1275.05     1188.88     48.77 o 
   6  10   1     1599.06     1575.78     74.44 o 
   7  10   1     2784.42     3526.57     83.44 o 
   8  10   1     3550.99     3635.40     96.15 o 
   9  10   1     3278.53     4019.26     95.35 o 
  10  10   1      121.98        1.91     58.53 o 
  11  10   1     1189.21     1362.88     90.95 o 
  12  10   1        3.68        1.36     57.01 o 
  13  10   1      578.00      566.56    118.96 o 
  14  10   1     1573.07     1900.12     94.17 o 
  15  10   1        8.08        0.00     51.04 o 
  16  10   1        3.91        9.11     65.19 o 
 -16  11   1      179.50       29.42     60.38 o 
 -15  11   1       60.68       60.89     73.67 o 
 -14  11   1       45.61       58.98     79.06 o 
 -13  11   1      581.54      398.40     86.08 o 
 -12  11   1      445.87      393.54    134.17 o 
 -11  11   1       54.14      110.81    101.46 o 
 -10  11   1      149.57      180.63    153.97 o 
  -9  11   1       68.77       57.66    104.47 o 
  -8  11   1      793.80      846.57    154.57 o 
  -7  11   1      132.37      260.21     56.29 o 
  -6  11   1      799.06      737.41     76.72 o 
  -5  11   1       75.51       73.31     41.08 o 
  -4  11   1        9.25        0.00     30.08 o 
  -3  11   1      176.96      299.00     29.89 o 
  -2  11   1       48.07      184.93     85.42 o 
  -1  11   1        0.38       13.96     73.83 o 
   0  11   1      144.38      189.38    123.11 o 
   1  11   1     1980.79     2199.81    187.64 o 
   2  11   1       44.09        0.00     57.22 o 
   3  11   1     6687.01     6153.44     83.70 o 
   4  11   1     4635.72     5204.26     72.76 o 
   5  11   1      151.06       52.28     34.81 o 
   6  11   1       30.05        9.40     55.14 o 
   7  11   1      191.76      201.47     51.98 o 
   8  11   1      814.73      733.75     96.20 o 
   9  11   1       36.52      107.26     59.65 o 
  10  11   1      180.12      386.83     65.65 o 
  11  11   1      332.94      276.54     73.02 o 
  12  11   1     1957.64     2139.52    110.34 o 
  13  11   1     1330.70     1817.74    350.59 o 
  14  11   1      790.41      381.57    340.22 o 
  15  11   1      316.23      168.64     87.01 o 
  16  11   1       18.80        0.00     70.25 o 
 -16  12   1      245.21        3.03     63.79 o 
 -15  12   1      120.01       68.89     82.78 o 
 -14  12   1        1.29        0.00     87.94 o 
 -13  12   1      215.97      205.43    100.70 o 
 -12  12   1     1836.12     2315.90    343.37 o 
 -11  12   1      326.37      503.77    104.45 o 
 -10  12   1       23.98        0.00     87.05 o 
  -9  12   1     2387.30     2697.09    154.97 o 
  -8  12   1      221.91      146.14    123.19 o 
  -7  12   1     1383.80     1962.24    147.26 o 
  -6  12   1     1243.76     1286.95     58.18 o 
  -5  12   1      174.14      120.95     25.36 o 
  -4  12   1     2252.71     2415.99    149.74 o 
  -3  12   1     4490.64     4197.01     91.95 o 
  -2  12   1      133.60      255.51     99.68 o 
  -1  12   1     1394.91     1389.37    117.54 o 
   0  12   1      195.19      106.38    159.95 o 
   1  12   1       21.68       76.93     72.60 o 
   2  12   1     1268.07     1260.17     88.66 o 
   3  12   1      199.95      117.48     62.60 o 
   4  12   1      114.20      154.52     35.06 o 
   5  12   1      270.08      361.30     46.61 o 
   6  12   1      231.19      172.91     51.48 o 
   7  12   1      722.63      406.94     87.42 o 
   8  12   1        4.90       53.13     57.85 o 
   9  12   1       31.81       36.87     71.80 o 
  10  12   1        2.61        9.16     59.67 o 
  11  12   1      954.66      998.05    172.77 o 
  12  12   1        7.84        2.73     85.84 o 
  13  12   1        9.02        0.00     83.77 o 
  14  12   1       80.96        0.00     74.97 o 
  15  12   1       31.59       40.72     77.87 o 
 -15  13   1       78.69       71.44     97.92 o 
 -14  13   1      243.88      352.15    169.01 o 
 -13  13   1       77.27       92.92     87.66 o 
 -12  13   1      117.60        0.00    189.79 o 
 -11  13   1      451.80      546.14    221.69 o 
 -10  13   1        2.27        0.00     93.04 o 
  -9  13   1       94.52      103.84    185.00 o 
  -8  13   1      117.95       19.76     72.35 o 
  -7  13   1       25.72      149.80    127.41 o 
  -6  13   1      124.57        0.00     66.92 o 
  -5  13   1     1263.75     1254.54     59.25 o 
  -4  13   1     1013.86      884.83    141.41 o 
  -3  13   1      166.00       83.03    104.10 o 
  -2  13   1      145.26       47.19     42.69 o 
  -1  13   1       50.89      251.00    105.95 o 
   0  13   1       55.48       48.80     68.95 o 
   1  13   1       65.67       30.10    102.95 o 
   2  13   1      893.49      878.79     87.57 o 
   3  13   1     1614.64     1562.40     73.58 o 
   4  13   1        8.12       51.21     41.99 o 
   5  13   1       76.13        0.00     51.83 o 
   6  13   1        7.08        0.00     35.64 o 
   7  13   1      781.66      491.43    110.37 o 
   8  13   1        4.31        7.75     71.59 o 
   9  13   1      216.61      131.27     59.25 o 
  10  13   1        8.05        0.00     54.06 o 
  11  13   1     1304.77     1563.05    184.30 o 
  12  13   1     1291.54     1473.03    380.33 o 
  13  13   1     1240.49      895.71    375.16 o 
  14  13   1     1338.90        0.00    162.24 o 
  15  13   1      471.70      254.23    149.20 o 
 -14  14   1       50.31       27.88    121.15 o 
 -13  14   1        3.64        0.00    102.94 o 
 -12  14   1       98.40      103.77     97.67 o 
 -11  14   1      213.38      367.50    117.96 o 
 -10  14   1      963.41      983.88    215.09 o 
  -9  14   1       41.67      321.97    113.05 o 
  -8  14   1       75.06       66.48     80.58 o 
  -7  14   1      126.23      111.75    124.53 o 
  -6  14   1      667.08      468.40    165.76 o 
  -5  14   1      352.46      262.38    108.84 o 
  -4  14   1      268.47      333.76    158.17 o 
  -3  14   1      590.17      770.90    125.15 o 
  -2  14   1      133.25      378.06    118.99 o 
  -1  14   1      556.24      449.26     56.40 o 
   0  14   1       29.83       15.82     56.61 o 
   1  14   1       10.38        9.24    105.56 o 
   2  14   1     1337.14     1524.65    110.15 o 
   3  14   1      471.60      562.03     74.61 o 
   4  14   1      521.05      332.62     76.19 o 
   5  14   1     1776.00     1833.27     56.85 o 
   6  14   1     1602.63     1826.51     75.79 o 
   7  14   1      295.05      279.82     80.36 o 
   8  14   1       95.56      143.09     74.90 o 
   9  14   1      178.00      177.12     60.58 o 
  10  14   1       65.13       94.13     85.13 o 
  11  14   1      256.86      183.54     92.67 o 
  12  14   1      281.07      137.62     91.72 o 
  13  14   1       12.50        0.00     94.54 o 
  14  14   1       20.97      109.79     86.73 o 
 -13  15   1        6.18       68.75    119.21 o 
 -12  15   1        1.20        0.00     88.60 o 
 -11  15   1      160.15      123.62    112.13 o 
 -10  15   1        2.60        0.00     97.58 o 
  -9  15   1        5.94        0.00    105.55 o 
  -8  15   1      511.94      307.18    104.90 o 
  -7  15   1       35.80       35.65     89.91 o 
  -6  15   1      162.21        6.75     72.29 o 
  -5  15   1      113.28       94.58     76.86 o 
  -4  15   1       36.82       26.49     70.19 o 
  -3  15   1      826.54      788.12    137.83 o 
  -2  15   1      131.27      323.47    137.56 o 
  -1  15   1       86.92       96.22     32.54 o 
   0  15   1       66.66       74.54     59.06 o 
   1  15   1     1064.57      991.59    101.21 o 
   2  15   1     1491.93     1338.50    145.15 o 
   3  15   1      758.74      692.88     59.82 o 
   4  15   1     2063.36     2503.36    179.37 o 
   5  15   1     6711.95     7401.05    180.73 o 
   6  15   1     1907.01     1628.36     67.80 o 
   7  15   1     1171.95     1150.07    226.56 o 
   8  15   1      257.49      222.28    103.07 o 
   9  15   1     1564.91     2161.91    262.94 o 
  10  15   1      956.31      989.77    291.78 o 
  11  15   1     1661.67     1795.05    463.02 o 
  12  15   1      862.46      589.24    222.99 o 
  13  15   1      352.11      346.88    116.23 o 
 -13  16   1      186.49      397.78    172.75 o 
 -12  16   1      228.38      198.61    106.24 o 
 -11  16   1       21.06       62.28    103.18 o 
 -10  16   1      807.20      647.88    206.67 o 
  -9  16   1      108.37      141.77     98.29 o 
  -8  16   1      175.91       75.40     91.11 o 
  -7  16   1       29.30        0.00     81.61 o 
  -6  16   1        9.46        0.00     77.21 o 
  -5  16   1      258.54      298.60    105.42 o 
  -4  16   1      168.37        0.00     72.20 o 
  -3  16   1        1.27      161.71     75.60 o 
  -2  16   1       28.04       83.34     65.36 o 
  -1  16   1     1136.28      983.54     59.20 o 
   0  16   1      657.36      684.91     92.11 o 
   1  16   1     2514.00     2661.83     89.07 o 
   2  16   1      158.65      237.29     46.33 o 
   3  16   1      299.07      345.84     62.18 o 
   4  16   1       39.61        0.00     66.10 o 
   5  16   1      189.57       70.09     40.13 o 
   6  16   1       17.63       11.84     34.85 o 
   7  16   1      359.35      271.56     80.50 o 
   8  16   1      565.12      455.41    194.10 o 
   9  16   1      227.98      169.41    105.14 o 
  10  16   1       83.86       11.09     88.18 o 
  11  16   1      582.33      529.32    186.60 o 
  12  16   1      345.95      273.89    121.97 o 
 -12  17   1      409.86      808.84    127.22 o 
 -11  17   1      262.04      292.21    112.07 o 
 -10  17   1      131.63      112.71    122.97 o 
  -9  17   1      761.92      744.22    292.35 o 
  -8  17   1      613.41      490.32    134.89 o 
  -7  17   1        0.27        0.00    113.24 o 
  -6  17   1      119.16      165.65     93.32 o 
  -5  17   1     1311.55     1444.17    158.72 o 
  -4  17   1      267.48      100.37     82.25 o 
  -3  17   1      224.63      178.30     84.10 o 
  -2  17   1       36.24        0.00     83.46 o 
  -1  17   1      187.89      150.56     47.78 o 
   0  17   1       79.98       31.14     32.00 o 
   1  17   1      225.18      179.61     71.07 o 
   2  17   1      474.03      453.46     39.58 o 
   3  17   1     1393.73     1140.30    101.49 o 
   4  17   1      524.68      451.41     92.69 o 
   5  17   1       82.09       26.67     20.33 o 
   6  17   1      485.47      452.56    165.07 o 
   7  17   1     1131.68     1306.59    199.43 o 
   8  17   1       99.57       71.08     96.28 o 
   9  17   1        5.76       50.30     94.83 o 
  10  17   1      594.12      742.79    180.69 o 
  11  17   1      332.56      266.95    120.79 o 
 -10  18   1      501.13      282.45    121.51 o 
  -9  18   1       14.52      155.87    144.33 o 
  -8  18   1      479.33      422.93    142.89 o 
  -7  18   1     1122.85      546.81    332.35 o 
  -6  18   1       12.54        0.00     85.56 o 
  -5  18   1       90.28       38.23    110.97 o 
  -4  18   1      467.94      144.27    147.00 o 
  -3  18   1      333.51      235.74     82.22 o 
  -2  18   1     1986.57     2136.13    108.73 o 
  -1  18   1     1019.28      732.33    169.52 o 
   0  18   1       35.74       57.54     55.68 o 
   1  18   1     1267.77      939.82    143.61 o 
   2  18   1     1314.74     1570.73    167.72 o 
   3  18   1      404.48      249.75     73.49 o 
   4  18   1      126.87      109.90    109.19 o 
   5  18   1      356.80      113.27    111.05 o 
   6  18   1      146.48       52.90     95.86 o 
   7  18   1        1.91        0.00     92.61 o 
   8  18   1        1.47      141.57    136.03 o 
   9  18   1      144.31      132.52    106.83 o 
  10  18   1      185.25      202.63    109.09 o 
  -9  19   1      271.55      302.95    114.39 o 
  -8  19   1        2.70       36.78    117.38 o 
  -7  19   1       18.80       27.57     90.37 o 
  -6  19   1        2.63        0.00    112.83 o 
  -5  19   1      153.01      224.62    171.79 o 
  -4  19   1        1.35        0.00     72.78 o 
  -3  19   1        1.62        7.23     93.77 o 
  -2  19   1       46.99       62.00     65.44 o 
  -1  19   1      184.86      192.44     74.22 o 
   0  19   1      399.72      283.97     71.57 o 
   1  19   1       31.26       59.14     39.04 o 
   2  19   1      105.41       15.96     32.67 o 
   3  19   1      110.85       56.82     82.03 o 
   4  19   1       13.25        0.00     92.56 o 
   5  19   1      488.91      221.63    135.95 o 
   6  19   1      236.86      114.38    106.95 o 
   7  19   1      505.42      306.16    127.42 o 
   8  19   1      468.82      555.54    160.45 o 
   9  19   1      114.36      365.46    151.00 o 
  -7  20   1      386.42      163.51    140.30 o 
  -6  20   1       19.01       90.83    114.78 o 
  -5  20   1       54.29      219.49    112.93 o 
  -4  20   1      151.03      187.63    177.67 o 
  -3  20   1      756.52      685.90    344.43 o 
  -2  20   1      724.60      698.21    262.92 o 
  -1  20   1      543.64     1003.22    183.43 o 
   0  20   1      635.00      741.23    361.36 o 
   1  20   1       26.23       96.62    155.87 o 
   2  20   1      318.40      160.78    150.36 o 
   3  20   1      455.82      497.89    142.52 o 
   4  20   1      330.45       18.34     66.77 o 
   5  20   1      127.81       19.41     92.75 o 
   6  20   1       15.99        0.00     75.79 o 
   7  20   1       46.45       87.19     86.73 o 
  -5  21   1      102.95        0.00     83.73 o 
  -4  21   1        5.36        6.39     64.24 o 
  -3  21   1       41.11        0.00    136.15 o 
  -2  21   1        0.11        0.00    125.63 o 
  -1  21   1       42.01       34.48    201.62 o 
   0  21   1       36.28       50.72    179.78 o 
   1  21   1       47.44      217.43    140.76 o 
   2  21   1       42.25      199.85    362.83 o 
   3  21   1       21.69       43.27    178.31 o 
   4  21   1      110.10      287.83    294.91 o 
 -19   0   2      245.30       12.26    318.41 o 
 -18   0   2      201.10      189.33    108.72 o 
 -17   0   2       39.74        2.37     47.59 o 
 -16   0   2      448.54      470.54     60.56 o 
 -15   0   2     1219.50      983.88     76.60 o 
 -14   0   2     4788.45     4996.23     99.81 o 
 -13   0   2     6432.97     7718.83    120.57 o 
 -12   0   2     2266.72     1914.76     88.25 o 
 -11   0   2     1972.47     1959.62     81.53 o 
 -10   0   2     6222.13     6358.80     94.12 o 
  -9   0   2     4616.94     3984.05     86.02 o 
  -8   0   2     4523.26     3487.73     71.28 o 
  -7   0   2    10797.54     9292.11    101.23 o 
  -6   0   2     7872.92    10630.48    119.01 o 
  -5   0   2      831.31      169.39     87.08 o 
  -4   0   2    42943.94    49405.27    410.66 o 
  -3   0   2     1597.48       19.70     34.39 o 
   2   0   2     5359.43     5338.59     96.82 o 
   3   0   2     7338.10     7646.23     59.87 o 
   4   0   2     7070.21     4706.47    114.61 o 
   5   0   2     6015.50     4541.48     43.38 o 
   6   0   2    10088.23     9620.94     61.10 o 
   7   0   2      986.96      490.33     30.56 o 
   8   0   2       70.14       11.87     31.12 o 
   9   0   2     1146.55     1233.87     39.68 o 
  10   0   2       44.73       41.07     20.12 o 
  11   0   2     1182.03     1480.27     87.41 o 
  12   0   2     1783.27     1781.18    112.15 o 
  13   0   2     1453.77     1510.61     69.39 o 
  14   0   2      768.28      879.03    200.35 o 
  15   0   2       11.03       86.51    185.28 o 
  16   0   2      589.32      512.74    229.13 o 
  17   0   2      929.29        0.00    219.13 o 
  18   0   2       62.67        0.00    208.37 o 
 -19   1   2        0.21       20.36    147.69 o 
 -18   1   2      132.77       46.79     37.72 o 
 -17   1   2      264.49      284.19     43.55 o 
 -16   1   2      605.47      491.08     44.48 o 
 -15   1   2     1519.36     1541.90     62.12 o 
 -14   1   2     1606.78     2375.69     61.99 o 
 -13   1   2      130.48      235.76     48.52 o 
 -12   1   2     3547.56     3464.20     65.62 o 
 -11   1   2     1255.56     1699.86     61.10 o 
 -10   1   2     1711.36     1591.07     45.56 o 
  -9   1   2     6780.22     6534.29     75.55 o 
  -8   1   2     3768.76     3282.46     50.30 o 
  -7   1   2       17.20        6.70     35.00 o 
  -6   1   2     8706.19     4819.06     64.61 o 
  -5   1   2     3515.59      438.78     45.94 o 
  -4   1   2    64321.54    91199.44    435.01 o 
  -3   1   2     6958.04     4435.27     52.24 o 
   2   1   2     5843.94     2837.68     52.09 o 
   3   1   2    26755.84    22214.47     94.59 o 
   4   1   2     6066.12     3409.10     38.02 o 
   5   1   2       26.03       32.72     16.49 o 
   6   1   2     2903.58     2160.46     33.03 o 
   7   1   2      324.96      220.14     15.05 o 
   8   1   2     1646.79     1424.29     30.16 o 
   9   1   2     3535.40     3396.01     48.85 o 
  10   1   2     3425.87     2925.84     61.96 o 
  11   1   2        9.26       12.33     22.82 o 
  12   1   2     1114.89     1368.80     32.75 o 
  13   1   2     1410.14     1759.13    103.77 o 
  14   1   2     1382.84     1618.59    232.39 o 
  15   1   2       44.42       14.28    117.86 o 
  16   1   2      292.79      421.07    156.70 o 
  17   1   2       17.06       43.16    142.74 o 
  18   1   2        2.81        0.00    155.49 o 
 -19   2   2       18.66        0.00    162.34 o 
 -18   2   2      346.02       99.72     54.21 o 
 -17   2   2       89.00       78.94     38.18 o 
 -16   2   2       23.88       84.73     36.55 o 
 -15   2   2        9.21        0.00     34.85 o 
 -14   2   2     1509.46     1315.58     75.70 o 
 -13   2   2      877.07      977.88     51.79 o 
 -12   2   2     2673.07     3205.74     71.77 o 
 -11   2   2     5313.30     5679.98     69.98 o 
 -10   2   2     9541.50     9125.71     84.23 o 
  -9   2   2     8632.99     9800.71     86.55 o 
  -8   2   2     3639.70     3265.60     53.14 o 
  -7   2   2     7603.33     5682.87     64.27 o 
  -6   2   2       17.60       42.23     32.86 o 
  -5   2   2     1837.83     1142.05     45.91 o 
  -4   2   2      490.77      111.87     36.46 o 
  -3   2   2     9321.56    10538.41     85.22 o 
  -2   2   2     5052.55     2406.03     45.90 o 
   1   2   2      246.12      213.04     22.22 o 
   2   2   2    61688.10    65921.66    687.63 o 
   3   2   2    11985.27    12508.25     71.31 o 
   4   2   2     2631.31     2691.26     38.27 o 
   5   2   2    16416.18    13925.45     75.37 o 
   6   2   2      391.08      236.48     22.72 o 
   7   2   2      176.90      158.12     18.93 o 
   8   2   2       20.89        6.26     16.89 o 
   9   2   2      112.40      100.73     21.83 o 
  10   2   2      585.50      607.53     39.47 o 
  11   2   2      504.23      569.69     31.73 o 
  12   2   2      502.03      571.35     30.43 o 
  13   2   2     1638.75     1757.23     58.44 o 
  14   2   2      182.97      120.28     35.60 o 
  15   2   2        0.18        0.00     22.30 o 
  16   2   2      296.07      584.35    159.23 o 
  17   2   2      144.47       25.12    141.91 o 
  18   2   2       11.52        0.00    156.86 o 
 -19   3   2        7.21       86.89    195.70 o 
 -18   3   2       16.30        0.00     33.61 o 
 -17   3   2      170.88      239.45     45.93 o 
 -16   3   2       28.17       19.81     33.86 o 
 -15   3   2      621.68      781.13     59.50 o 
 -14   3   2      699.16      499.19     54.40 o 
 -13   3   2      768.03      544.92     56.29 o 
 -12   3   2       44.21      299.01     51.34 o 
 -11   3   2     1114.06     1124.87     49.01 o 
 -10   3   2       83.55      104.48     42.12 o 
  -9   3   2     3518.86     3794.32     58.89 o 
  -8   3   2       79.16       76.52     35.53 o 
  -7   3   2     6146.93     4085.28     71.79 o 
  -6   3   2      180.45      167.12     38.95 o 
  -5   3   2      909.86      921.44     42.14 o 
  -4   3   2     6300.18     7099.39     67.52 o 
  -3   3   2    16443.47    19676.58    119.43 o 
  -2   3   2      833.13      625.35     38.41 o 
  -1   3   2     1726.39     2823.78     53.35 o 
   0   3   2    13282.84     8998.75     84.11 o 
   1   3   2    56132.04    62499.20    284.45 o 
   2   3   2    13009.16    12452.32     87.53 o 
   3   3   2     2118.35     2387.73     43.89 o 
   4   3   2     5466.14     5266.07     56.20 o 
   5   3   2       99.04      103.25     23.89 o 
   6   3   2      348.71      461.16     32.39 o 
   7   3   2    15583.51    16236.56     95.62 o 
   8   3   2     2130.38     2492.87     41.05 o 
   9   3   2     1087.18     1082.30     38.12 o 
  10   3   2     1469.82     1658.32     53.74 o 
  11   3   2        4.90       29.88     39.28 o 
  12   3   2      170.60       98.76     36.28 o 
  13   3   2       39.49       60.24     34.84 o 
  14   3   2      428.92      618.78     73.16 o 
  15   3   2       77.92      189.44    106.43 o 
  16   3   2      146.04      249.88    152.83 o 
  17   3   2       78.85       95.16    184.37 o 
  18   3   2       74.69       10.35    143.90 o 
 -19   4   2       51.25        0.00    157.11 o 
 -18   4   2       63.93       49.11     38.00 o 
 -17   4   2      244.32      271.67     58.12 o 
 -16   4   2       21.09       68.36     50.07 o 
 -15   4   2       60.68        5.09     38.88 o 
 -14   4   2     2487.75     3132.80     77.09 o 
 -13   4   2       56.47      114.49     46.48 o 
 -12   4   2     7757.47     8352.48     93.87 o 
 -11   4   2     2009.42     1771.80     55.47 o 
 -10   4   2      332.45      390.21     47.40 o 
  -9   4   2     3378.71     3220.45     63.73 o 
  -8   4   2       66.32       45.51     31.71 o 
  -7   4   2     1470.59     1309.34     49.72 o 
  -6   4   2    13400.03    13233.02     96.79 o 
  -5   4   2     2921.91     1947.34     53.92 o 
  -4   4   2    11411.94     8790.25     82.58 o 
  -3   4   2    10444.12     9428.13     72.29 o 
  -2   4   2     3964.24     3473.52     79.70 o 
  -1   4   2    12661.25    11999.47    200.40 o 
   0   4   2    68448.37    72291.27    340.18 o 
   1   4   2      828.35      380.54     78.84 o 
   2   4   2    64346.23    76895.87    385.56 o 
   3   4   2     6178.38     3470.05     69.86 o 
   4   4   2    11246.10     9057.85     74.72 o 
   5   4   2     2929.66     2788.21     47.20 o 
   6   4   2      311.46      249.71     29.84 o 
   7   4   2     4988.43     5075.51     55.00 o 
   8   4   2     5104.42     4245.82     58.65 o 
   9   4   2      103.69      191.99     34.85 o 
  10   4   2      186.96      165.35     35.85 o 
  11   4   2     3506.03     3709.97     60.74 o 
  12   4   2      841.20     1028.45     49.94 o 
  13   4   2      224.63      142.12     42.63 o 
  14   4   2      304.29      300.69     37.23 o 
  15   4   2       84.84       96.26     36.74 o 
  16   4   2       87.17       14.65     38.41 o 
  17   4   2       57.70        0.00    143.75 o 
  18   4   2        4.50        0.00    129.74 o 
 -18   5   2       35.71       22.71     57.68 o 
 -17   5   2      622.83      490.05     83.03 o 
 -16   5   2       22.82       36.72     41.54 o 
 -15   5   2      289.05      218.86     48.09 o 
 -14   5   2      242.84      295.11     49.58 o 
 -13   5   2       94.94       69.70     55.50 o 
 -12   5   2     1815.36     2165.41    114.53 o 
 -11   5   2       20.32       54.78     44.58 o 
 -10   5   2     1183.14     1364.92     54.52 o 
  -9   5   2    10055.28     9146.71    118.88 o 
  -8   5   2      358.25      357.49     40.73 o 
  -7   5   2       91.18        0.00     32.87 o 
  -6   5   2      292.27      231.86     42.80 o 
  -5   5   2     6722.50     6472.28     80.35 o 
  -4   5   2      494.21      277.19     39.79 o 
  -3   5   2     4565.61     3695.99     48.69 o 
  -2   5   2       45.21       36.50     62.43 o 
  -1   5   2    36270.25    38332.63    197.22 o 
   0   5   2       97.22      123.43     28.49 o 
   1   5   2   151857.64   246084.98   1525.12 o 
   2   5   2    13413.88     8747.02     97.37 o 
   3   5   2    15322.62    14345.00    120.85 o 
   4   5   2     5905.02     5863.79     66.09 o 
   5   5   2     3687.58     3457.10     54.87 o 
   6   5   2       71.32       37.72     30.38 o 
   7   5   2     7013.49     6561.96     74.35 o 
   8   5   2       57.34       52.50     37.09 o 
   9   5   2      122.19       45.91     34.64 o 
  10   5   2       91.24       97.75     39.62 o 
  11   5   2     1505.54     1466.05     57.76 o 
  12   5   2      482.42      526.28     59.44 o 
  13   5   2     1830.29     2304.34    203.33 o 
  14   5   2     3406.34     3266.27    122.24 o 
  15   5   2     1564.89     1509.45     81.89 o 
  16   5   2      561.29      886.12    170.04 o 
  17   5   2     1090.82     1937.33    222.97 o 
  18   5   2      259.34      301.54    399.02 o 
 -18   6   2       82.83       72.39     60.79 o 
 -17   6   2       98.93       13.35     50.11 o 
 -16   6   2       96.83       97.72     88.52 o 
 -15   6   2       37.10       32.80     68.31 o 
 -14   6   2       84.88      117.38     53.96 o 
 -13   6   2        4.11       17.70     44.08 o 
 -12   6   2      859.56     1056.84     82.43 o 
 -11   6   2      113.67       84.06     46.38 o 
 -10   6   2     1967.39     1979.02     62.48 o 
  -9   6   2      143.77      166.28     44.58 o 
  -8   6   2        4.63        0.00     32.45 o 
  -7   6   2     4042.41     3605.22     64.01 o 
  -6   6   2       97.86        1.79     30.57 o 
  -5   6   2     2445.35     1928.74     64.80 o 
  -4   6   2       46.69        6.01     19.20 o 
  -3   6   2       48.71        0.00     30.34 o 
  -2   6   2      596.54     1053.43     80.84 o 
  -1   6   2      467.19      299.58     57.47 o 
   0   6   2     5149.30     4949.80    342.50 o 
   1   6   2       10.87      106.84     43.72 o 
   2   6   2    36087.11    37762.58    871.08 o 
   3   6   2     2486.63     2942.69     57.87 o 
   4   6   2      697.62      749.45     39.86 o 
   5   6   2     1314.89     1491.84     46.84 o 
   6   6   2       21.10        0.00     29.92 o 
   7   6   2       38.29        0.00     35.74 o 
   8   6   2      111.65      101.73     38.83 o 
   9   6   2      616.22      614.93     52.58 o 
  10   6   2      488.70      403.94     64.51 o 
  11   6   2     1444.01     1586.29    110.97 o 
  12   6   2      277.92      357.56     66.56 o 
  13   6   2      620.11      615.84     72.37 o 
  14   6   2      346.54      374.73     52.52 o 
  15   6   2       14.93       40.81     29.73 o 
  16   6   2       37.87       43.39     33.75 o 
  17   6   2      418.24      539.82    196.36 o 
 -18   7   2      173.55        0.00     63.55 o 
 -17   7   2      911.70        5.79     61.72 o 
 -16   7   2     1962.67     2239.45    101.78 o 
 -15   7   2     1782.83     1803.85     97.92 o 
 -14   7   2      185.71      279.49     88.52 o 
 -13   7   2     3623.57     4383.38    101.42 o 
 -12   7   2        7.51       70.20     64.49 o 
 -11   7   2       24.40       21.94     44.99 o 
 -10   7   2      918.96      957.95     60.80 o 
  -9   7   2        0.62       39.88     44.96 o 
  -8   7   2     2717.66     2797.29     59.07 o 
  -7   7   2      627.31      756.98     59.06 o 
  -6   7   2     2693.87     2623.75     68.90 o 
  -5   7   2      753.57      560.52     37.03 o 
  -4   7   2       57.97       41.99     23.47 o 
  -3   7   2     6841.90     7305.56     57.58 o 
  -2   7   2     1049.07     1277.64     82.16 o 
  -1   7   2      144.22      187.90     26.80 o 
   0   7   2    16136.59    13172.37    127.81 o 
   1   7   2      339.14      124.33     40.12 o 
   2   7   2     7777.94     7610.99    110.21 o 
   3   7   2     6102.50     7503.16    109.19 o 
   4   7   2     7281.80     6015.07     92.70 o 
   5   7   2     2342.83     2087.66     60.44 o 
   6   7   2     4880.34     4534.84     78.77 o 
   7   7   2      611.62      619.98     59.51 o 
   8   7   2      868.23      923.75     75.15 o 
   9   7   2     1119.89     1545.33     63.59 o 
  10   7   2      686.74      760.74     59.23 o 
  11   7   2     4231.04     4653.48    101.31 o 
  12   7   2     3633.10     3710.04     73.36 o 
  13   7   2     4010.96     4287.09     85.04 o 
  14   7   2     1393.03     2181.98     83.43 o 
  15   7   2      976.50     1313.98    158.22 o 
  16   7   2      933.03     1046.22    240.37 o 
  17   7   2     1427.80     2180.20    340.49 o 
 -18   8   2       72.38       60.42    144.23 o 
 -17   8   2      139.55       61.96     57.55 o 
 -16   8   2      359.69      216.15    116.04 o 
 -15   8   2        0.11       46.63     85.89 o 
 -14   8   2      590.95      629.47     78.69 o 
 -13   8   2       15.82       54.26     63.76 o 
 -12   8   2     2651.06     3270.77     94.82 o 
 -11   8   2      306.11      323.00     64.87 o 
 -10   8   2      894.75     1107.47     73.41 o 
  -9   8   2     2544.70     2860.50     83.94 o 
  -8   8   2      469.63      651.79     58.92 o 
  -7   8   2     2780.61     3456.63     90.07 o 
  -6   8   2     8984.19     8809.42    135.50 o 
  -5   8   2      112.18       54.92     64.82 o 
  -4   8   2     2258.94     2002.23    110.78 o 
  -3   8   2      249.92      225.61     21.87 o 
  -2   8   2      800.50     1225.67     83.80 o 
  -1   8   2      976.81     1105.67     39.23 o 
   0   8   2     5070.07     4612.29     88.17 o 
   1   8   2    29125.85    27352.55    211.45 o 
   2   8   2      179.77      293.97     53.78 o 
   3   8   2     3657.20     3651.87     73.42 o 
   4   8   2     4019.54     4297.36     72.45 o 
   5   8   2     1230.71     1493.95     50.61 o 
   6   8   2      109.89       75.36     39.27 o 
   7   8   2      131.08      196.11     47.38 o 
   8   8   2      671.63      608.36     52.15 o 
   9   8   2        0.55       20.90     42.61 o 
  10   8   2      280.23      328.83     49.39 o 
  11   8   2        3.34        0.00     48.85 o 
  12   8   2      503.84      675.79     84.14 o 
  13   8   2      442.38      413.85     88.08 o 
  14   8   2      218.08      121.85     51.38 o 
  15   8   2       12.61       90.69     62.58 o 
  16   8   2       23.11       18.86     37.08 o 
  17   8   2        1.49       10.65    133.10 o 
 -17   9   2       72.28        0.57     68.87 o 
 -16   9   2      370.68      159.27     87.15 o 
 -15   9   2      160.37      156.12     82.03 o 
 -14   9   2      557.30      614.47     88.92 o 
 -13   9   2      847.12     1115.02     98.10 o 
 -12   9   2        6.90       72.33     66.68 o 
 -11   9   2       18.05       83.64     82.63 o 
 -10   9   2      438.77      445.97     68.95 o 
  -9   9   2      101.88      192.44     78.74 o 
  -8   9   2       59.83      139.74     72.33 o 
  -7   9   2      922.72      909.30     81.67 o 
  -6   9   2      897.26      848.81     88.48 o 
  -5   9   2     4923.91     5380.22    134.99 o 
  -4   9   2     3453.98     4088.86    113.96 o 
  -3   9   2       16.36       44.68     86.67 o 
  -2   9   2     9797.56     8913.74     94.64 o 
  -1   9   2       21.68       25.84     28.39 o 
   0   9   2       25.21        0.00     43.46 o 
   1   9   2      428.00      641.47     84.58 o 
   2   9   2      395.38      510.48     60.09 o 
   3   9   2    13497.86    12476.21    117.35 o 
   4   9   2    10237.09     9929.85     95.82 o 
   5   9   2     3590.15     4370.22     68.54 o 
   6   9   2     3510.31     3656.09     76.81 o 
   7   9   2     5154.60     5731.48     89.35 o 
   8   9   2      935.34     1016.85     67.58 o 
   9   9   2     4741.85     5492.03     91.61 o 
  10   9   2     1214.29     1284.23     65.16 o 
  11   9   2     2204.80     2703.44     73.52 o 
  12   9   2     2721.91     3457.22     87.45 o 
  13   9   2      842.34      688.76    152.63 o 
  14   9   2      668.58      712.67    190.33 o 
  15   9   2      772.47      749.87    248.28 o 
  16   9   2      556.24      326.51    107.77 o 
 -17  10   2       79.64       20.61     71.17 o 
 -16  10   2        7.11       60.79    101.33 o 
 -15  10   2       13.96       51.59     80.92 o 
 -14  10   2      161.98      305.30     84.21 o 
 -13  10   2      115.17      148.33     77.49 o 
 -12  10   2     1750.79     2179.08    154.57 o 
 -11  10   2        6.51        0.00     60.98 o 
 -10  10   2        4.27        0.00     53.15 o 
  -9  10   2     2926.16     2984.88     83.41 o 
  -8  10   2       16.58        1.84     61.54 o 
  -7  10   2      920.44     1021.40    102.40 o 
  -6  10   2      448.48      373.71     90.35 o 
  -5  10   2      218.49      415.78     87.45 o 
  -4  10   2      292.31      233.34     82.28 o 
  -3  10   2      672.82      492.19    142.30 o 
  -2  10   2        5.36        0.00     97.61 o 
  -1  10   2     1507.73     1511.70     62.07 o 
   0  10   2     1378.51     1514.77     55.17 o 
   1  10   2      817.30      687.70     53.86 o 
   2  10   2     6914.33     7409.89    118.03 o 
   3  10   2      811.86      769.56     95.74 o 
   4  10   2       27.60       61.20     34.99 o 
   5  10   2     1304.07     1398.93     54.44 o 
   6  10   2      221.02      364.26     62.61 o 
   7  10   2        7.27        0.00     46.64 o 
   8  10   2      136.61       81.46     56.63 o 
   9  10   2      218.56      130.02     66.41 o 
  10  10   2      113.74       92.13     59.62 o 
  11  10   2      781.46      797.78    109.80 o 
  12  10   2      889.11      872.80     78.43 o 
  13  10   2        3.41       14.57     55.09 o 
  14  10   2       52.09       10.42     58.84 o 
  15  10   2       98.94       95.99     66.67 o 
  16  10   2        7.07       37.72     83.07 o 
 -16  11   2      430.48      182.68    182.40 o 
 -15  11   2      149.33       93.53     90.35 o 
 -14  11   2      339.86      293.35     88.05 o 
 -13  11   2        3.46       22.70     73.86 o 
 -12  11   2      163.09      153.45     69.29 o 
 -11  11   2       92.35       85.38     81.44 o 
 -10  11   2      511.96      722.78    110.66 o 
  -9  11   2       83.74       80.79     88.08 o 
  -8  11   2       56.02        2.53     73.06 o 
  -7  11   2      172.93      337.95    106.16 o 
  -6  11   2      129.34      254.40     91.43 o 
  -5  11   2        8.23        0.00     79.95 o 
  -4  11   2     2071.49     2548.90    161.09 o 
  -3  11   2      104.45       76.71     94.18 o 
  -2  11   2      932.15     1391.14     54.13 o 
  -1  11   2        5.15        0.00     25.07 o 
   0  11   2      679.14     1200.07     79.23 o 
   1  11   2       39.39      103.64     45.28 o 
   2  11   2     8360.10     8418.45    145.37 o 
   3  11   2     1968.82     1957.41     62.97 o 
   4  11   2    10768.15    12053.98    111.27 o 
   5  11   2     3342.12     3566.36    101.83 o 
   6  11   2      196.71      146.72     54.19 o 
   7  11   2      164.46       94.38     52.22 o 
   8  11   2      505.48      600.41    154.77 o 
   9  11   2     1068.86     1116.00    120.79 o 
  10  11   2     1225.32     1516.61    118.54 o 
  11  11   2     5345.98     5937.34    117.51 o 
  12  11   2     3460.95     4035.78    119.82 o 
  13  11   2     1319.31     1700.55     95.59 o 
  14  11   2      895.00        0.00     86.40 o 
  15  11   2       62.48       14.67     62.91 o 
  16  11   2      266.59      162.78    232.24 o 
 -16  12   2       21.67       19.21     67.84 o 
 -15  12   2      461.53      484.15    169.70 o 
 -14  12   2     1365.78     1453.37    106.82 o 
 -13  12   2      819.22      928.71    157.29 o 
 -12  12   2      668.23     1052.68    138.82 o 
 -11  12   2       34.89      159.00    203.68 o 
 -10  12   2       72.01       31.11     84.26 o 
  -9  12   2      390.01      395.97    158.97 o 
  -8  12   2      107.94      477.16    126.66 o 
  -7  12   2      750.93      727.21    130.96 o 
  -6  12   2     1395.01     1163.25    133.99 o 
  -5  12   2      137.70      182.28    115.87 o 
  -4  12   2     1778.33     2274.97    163.08 o 
  -3  12   2      679.71      529.13    234.60 o 
  -2  12   2     3680.13     3166.06     72.41 o 
  -1  12   2       14.28       32.42     43.76 o 
   0  12   2      813.18      903.50     69.31 o 
   1  12   2     4724.58     5589.16    123.34 o 
   2  12   2    12210.71    12912.37    184.83 o 
   3  12   2     2013.09     1816.71     79.84 o 
   4  12   2     3510.43     4279.26    101.33 o 
   5  12   2      389.95      261.40     68.64 o 
   6  12   2      648.17      606.00    117.62 o 
   7  12   2      262.80      205.37     79.22 o 
   8  12   2        4.23       35.04     48.98 o 
   9  12   2      229.91      263.61     61.66 o 
  10  12   2       51.62        0.00     55.64 o 
  11  12   2      129.39      185.81     66.90 o 
  12  12   2      178.42      139.03     66.44 o 
  13  12   2      132.15       83.91     81.14 o 
  14  12   2        0.90        6.11     73.31 o 
  15  12   2        4.17        0.00     55.67 o 
 -15  13   2        3.56        0.00     93.89 o 
 -14  13   2       48.00        0.00     96.78 o 
 -13  13   2      219.28      309.83    165.57 o 
 -12  13   2       11.93       82.55    182.18 o 
 -11  13   2       79.48      129.64    120.36 o 
 -10  13   2       37.75       40.06    124.55 o 
  -9  13   2      316.05      281.97    191.16 o 
  -8  13   2        0.61       71.85    149.39 o 
  -7  13   2      394.77      422.33    219.41 o 
  -6  13   2      181.51      277.80    126.90 o 
  -5  13   2      198.28        0.00    128.69 o 
  -4  13   2      626.44     1021.78    122.77 o 
  -3  13   2       72.69      263.35    128.49 o 
  -2  13   2      412.26      289.92    108.87 o 
  -1  13   2        0.41       57.58     43.37 o 
   0  13   2        2.70       47.36     33.55 o 
   1  13   2       24.46      144.49     63.08 o 
   2  13   2      127.40      246.31     63.44 o 
   3  13   2     1473.78     1491.04     53.00 o 
   4  13   2      542.83      457.07     55.90 o 
   5  13   2      939.60      752.90     53.21 o 
   6  13   2        3.10       66.60     45.91 o 
   7  13   2        1.10       16.25     45.64 o 
   8  13   2       69.06        0.00     49.99 o 
   9  13   2        2.42        5.14     48.88 o 
  10  13   2      543.28      425.66    139.88 o 
  11  13   2       96.60       65.38     66.68 o 
  12  13   2        2.84        0.00     69.76 o 
  13  13   2       22.69        0.00     77.37 o 
  14  13   2        7.21       20.78     79.41 o 
 -14  14   2       65.48      127.25    109.81 o 
 -13  14   2      236.78      225.21    115.74 o 
 -12  14   2      303.85      307.72    128.25 o 
 -11  14   2      124.20        2.88    112.10 o 
 -10  14   2       15.37      106.19    124.25 o 
  -9  14   2       33.31      100.65     95.07 o 
  -8  14   2     1646.52     1451.26    162.35 o 
  -7  14   2     2784.86     2986.28    132.90 o 
  -6  14   2     1740.12     1628.19    106.69 o 
  -5  14   2      975.39     1369.04    160.36 o 
  -4  14   2      809.34     1084.83    131.09 o 
  -3  14   2     1775.06     1695.81    164.43 o 
  -2  14   2      996.38     1423.20    150.31 o 
  -1  14   2      867.21     1057.45    103.95 o 
   0  14   2     6033.49     6403.72    156.88 o 
   1  14   2      609.01      610.86    121.49 o 
   2  14   2     6573.46     7558.19    137.29 o 
   3  14   2     3146.96     3701.06     80.93 o 
   4  14   2     1379.75     1480.31     62.54 o 
   5  14   2     1345.68     1574.08    113.98 o 
   6  14   2     2566.70     2660.40     83.47 o 
   7  14   2     1650.89     2063.95    194.18 o 
   8  14   2      906.17     1192.41    184.65 o 
   9  14   2      173.65      145.26     91.33 o 
  10  14   2      463.96      278.30    136.71 o 
  11  14   2      268.58      159.50    102.21 o 
  12  14   2      252.65      120.66     93.08 o 
  13  14   2        5.04       70.51     93.69 o 
  14  14   2       15.50        0.00    105.22 o 
 -14  15   2       22.28      149.79    109.90 o 
 -13  15   2        0.56        0.00    103.62 o 
 -12  15   2      114.08      123.23    112.80 o 
 -11  15   2        2.23      120.83    147.90 o 
 -10  15   2      574.72      564.37    130.79 o 
  -9  15   2       19.75        0.00     98.42 o 
  -8  15   2       24.42      113.23     86.86 o 
  -7  15   2      141.56       83.46     84.55 o 
  -6  15   2      338.48      108.50     83.27 o 
  -5  15   2      203.91       68.81    100.98 o 
  -4  15   2     1524.10     1496.35    150.03 o 
  -3  15   2      754.07      633.25    134.83 o 
  -2  15   2       39.18       98.74    116.17 o 
  -1  15   2       69.02       51.12     32.44 o 
   0  15   2      595.48      631.01     59.89 o 
   1  15   2     1992.36     1876.56    149.67 o 
   2  15   2     3324.45     3521.34    108.77 o 
   3  15   2     1977.39     2074.04     83.21 o 
   4  15   2      636.80      660.80     78.18 o 
   5  15   2      724.40      767.56     69.44 o 
   6  15   2      508.76      423.60    107.95 o 
   7  15   2       49.35       83.20     50.55 o 
   8  15   2      412.73      300.60     87.74 o 
   9  15   2      391.04      369.56     83.71 o 
  10  15   2      133.66       70.57     60.18 o 
  11  15   2      109.18        0.00     85.32 o 
  12  15   2       72.82       27.16     95.69 o 
  13  15   2      262.51      171.66    111.63 o 
 -13  16   2      204.63      187.19    141.00 o 
 -12  16   2      329.94      511.72    136.24 o 
 -11  16   2      690.60      761.25    299.19 o 
 -10  16   2     1313.75     1014.08    326.26 o 
  -9  16   2     1205.79      996.08    297.12 o 
  -8  16   2      401.53      295.16    103.48 o 
  -7  16   2     1201.26     1070.76    148.36 o 
  -6  16   2      565.55      638.97    194.76 o 
  -5  16   2      170.90      150.77    101.82 o 
  -4  16   2      286.17      314.10    131.51 o 
  -3  16   2      321.05      433.68    135.97 o 
  -2  16   2       56.67      252.27    130.12 o 
  -1  16   2        9.20        0.00     95.79 o 
   0  16   2        8.66       42.55     42.20 o 
   1  16   2      457.74      510.70     73.84 o 
   2  16   2      514.51      536.47     56.65 o 
   3  16   2     1471.20     1604.81    116.18 o 
   4  16   2       66.10       95.21     68.36 o 
   5  16   2      236.53      130.88     56.33 o 
   6  16   2       46.90        3.82     36.44 o 
   7  16   2      205.94      123.05     75.16 o 
   8  16   2       16.22       73.03     67.95 o 
   9  16   2        1.78        0.00     49.24 o 
  10  16   2        0.99        0.00     86.19 o 
  11  16   2        2.92       57.87    109.61 o 
  12  16   2       39.39        2.18     91.88 o 
 -12  17   2      181.54       97.53    108.83 o 
 -11  17   2       73.57       58.55    101.78 o 
 -10  17   2      158.07       31.10    103.40 o 
  -9  17   2       47.57       51.29     94.24 o 
  -8  17   2       76.80       20.85     84.78 o 
  -7  17   2        1.28       45.03     84.94 o 
  -6  17   2       18.81        0.00    106.27 o 
  -5  17   2      413.18      223.31     90.80 o 
  -4  17   2       19.24        0.00     81.87 o 
  -3  17   2      102.95       80.44     78.07 o 
  -2  17   2      562.40      404.28    211.15 o 
  -1  17   2     1049.79     1439.36    161.85 o 
   0  17   2       11.54        0.00     32.93 o 
   1  17   2       22.50       46.22     69.31 o 
   2  17   2      532.95      494.01     60.03 o 
   3  17   2      699.72      754.69    137.01 o 
   4  17   2     1379.74     1274.73    139.78 o 
   5  17   2      717.40      519.76    101.36 o 
   6  17   2       43.58       29.71     53.02 o 
   7  17   2      373.31      290.00     75.13 o 
   8  17   2        6.87       18.04     40.04 o 
   9  17   2       14.31        0.00    115.30 o 
  10  17   2        8.45       41.93     99.92 o 
  11  17   2        6.27       17.48     93.42 o 
 -11  18   2      348.04      409.44    148.00 o 
 -10  18   2      248.04      202.79    133.19 o 
  -9  18   2      192.24       99.73    127.41 o 
  -8  18   2      156.59      146.39    116.99 o 
  -7  18   2      459.14      229.05    140.01 o 
  -6  18   2      783.61      415.43    284.09 o 
  -5  18   2      601.01      388.72    270.83 o 
  -4  18   2      116.48      131.19    117.45 o 
  -3  18   2      850.23     1252.82    359.98 o 
  -2  18   2      920.77      593.67    151.99 o 
  -1  18   2     1255.72      940.59    464.88 o 
   0  18   2      328.15      281.34    112.28 o 
   1  18   2        1.93        0.00     41.32 o 
   2  18   2      637.31      386.99    112.94 o 
   3  18   2      210.45      141.61     30.83 o 
   4  18   2      142.26       62.68     36.93 o 
   5  18   2       31.57       40.19     26.17 o 
   6  18   2       35.89       34.94     73.84 o 
   7  18   2      143.71       79.35     81.08 o 
   8  18   2       30.29       70.32     82.38 o 
   9  18   2      112.93      176.76     92.25 o 
  10  18   2        8.84        0.00     85.75 o 
  -9  19   2      437.30      350.79    126.88 o 
  -8  19   2       83.26       47.47     97.12 o 
  -7  19   2       33.83        0.00     90.96 o 
  -6  19   2       14.29        1.98     77.98 o 
  -5  19   2      297.97        0.00    130.34 o 
  -4  19   2       23.69       40.62     81.29 o 
  -3  19   2      181.59       81.47     97.25 o 
  -2  19   2       38.73      115.99     76.14 o 
  -1  19   2      196.85      122.20     67.18 o 
   0  19   2      195.68       97.43     83.99 o 
   1  19   2      150.63      130.35     43.19 o 
   2  19   2        8.66        0.00     19.84 o 
   3  19   2      226.82       23.10     51.42 o 
   4  19   2     1503.67     1345.83    110.18 o 
   5  19   2      170.50       82.68     78.50 o 
   6  19   2       78.07       56.40     76.90 o 
   7  19   2      283.33      322.50     93.85 o 
   8  19   2      261.60      140.38    113.39 o 
  -7  20   2      163.06       52.41    187.23 o 
  -6  20   2      263.34      141.39    171.41 o 
  -5  20   2      459.73      398.51    287.62 o 
  -4  20   2      266.12      198.71    147.67 o 
  -3  20   2      187.41        0.00    101.96 o 
  -2  20   2      138.83      158.16     84.88 o 
  -1  20   2      257.55      117.75     63.06 o 
   0  20   2       17.28        0.00    128.05 o 
   1  20   2       52.33        0.00    138.65 o 
   2  20   2      311.57      163.01    177.75 o 
   3  20   2       32.52       44.72     58.28 o 
   4  20   2      219.06      132.81     78.97 o 
   5  20   2      774.00      456.27    247.44 o 
   6  20   2      124.56        0.00     90.70 o 
   7  20   2       47.22       57.39     88.71 o 
  -5  21   2        2.37       98.13     98.18 o 
  -4  21   2       36.41      106.08    101.00 o 
  -3  21   2       78.80        0.00    115.85 o 
  -2  21   2      493.40      355.82    186.86 o 
  -1  21   2      201.96       48.45    141.00 o 
   0  21   2       84.02        0.00    331.67 o 
   1  21   2       27.53      125.63    183.35 o 
   2  21   2       64.42       58.27    164.17 o 
   3  21   2      305.98      273.24    172.24 o 
   4  21   2       13.03       27.08    151.31 o 
 -19   1   3      260.77        0.00    139.57 o 
 -18   1   3       71.98       13.72     41.44 o 
 -17   1   3        1.63        0.00     45.02 o 
 -16   1   3       95.58       72.03     48.53 o 
 -15   1   3      912.19      669.69     53.44 o 
 -14   1   3     1019.83     1232.25     69.55 o 
 -13   1   3      577.16      445.80     47.65 o 
 -12   1   3      426.64      365.17     47.84 o 
 -11   1   3      230.51      243.67     49.87 o 
 -10   1   3     3076.64     3022.58     60.00 o 
  -9   1   3     3839.81     3974.45     68.21 o 
  -8   1   3    13818.23    12945.52     97.12 o 
  -7   1   3      301.11      264.05     40.64 o 
  -6   1   3      641.89      491.86     54.14 o 
  -5   1   3      627.70      685.11     55.18 o 
  -4   1   3    68867.49    89883.34    442.72 o 
  -3   1   3    39995.37    28527.88    165.64 o 
   1   1   3    23425.50    20532.90     77.70 o 
   2   1   3    12147.29    12027.82     50.49 o 
   3   1   3      471.12      485.10     20.34 o 
   4   1   3     1204.33      764.85     31.85 o 
   5   1   3    15547.49    15217.59     95.61 o 
   6   1   3    37425.93    38881.43    214.24 o 
   7   1   3     2184.27     1629.55     37.89 o 
   8   1   3      450.55      566.98     36.30 o 
   9   1   3      186.69      215.43     25.24 o 
  10   1   3      874.17      956.97     54.62 o 
  11   1   3      102.53       88.84     20.00 o 
  12   1   3     1015.97     1465.58    135.46 o 
  13   1   3     2177.09     2422.03    332.17 o 
  14   1   3     2706.95     3618.18    190.74 o 
  15   1   3     3799.70     4932.85    216.37 o 
  16   1   3     1232.28     1510.04    222.34 o 
  17   1   3       62.67        0.00    148.27 o 
  18   1   3      343.40        0.00    178.50 o 
 -19   2   3      145.27        3.68    134.00 o 
 -18   2   3       14.00        2.84     37.16 o 
 -17   2   3      601.84      562.52     73.14 o 
 -16   2   3      220.89      168.29     44.18 o 
 -15   2   3      495.91      365.77     51.49 o 
 -14   2   3     1497.41     1753.12     94.70 o 
 -13   2   3      711.56      830.06     58.52 o 
 -12   2   3     4625.73     4932.46     88.28 o 
 -11   2   3     2788.64     2678.37     68.62 o 
 -10   2   3     1366.28     1570.66     53.20 o 
  -9   2   3       27.93       91.58     37.03 o 
  -8   2   3     2017.79     1584.57     48.85 o 
  -7   2   3     3573.53     3924.66     66.26 o 
  -6   2   3      413.01      346.99     43.62 o 
  -5   2   3     1239.54     1920.84     65.53 o 
  -4   2   3     8442.48    10841.64    140.40 o 
  -3   2   3     5907.83    10167.52     91.50 o 
  -2   2   3    54534.39    51427.43    255.87 o 
  -1   2   3       25.39       13.29     25.89 o 
   0   2   3     2781.91      875.14     23.20 o 
   2   2   3    31818.87    38737.78    143.66 o 
   3   2   3     8557.27     9500.95     61.73 o 
   4   2   3     2643.79     2015.04     29.47 o 
   5   2   3      128.61      158.64     20.61 o 
   6   2   3     6623.02     6715.03     53.69 o 
   7   2   3      156.33      322.59     31.88 o 
   8   2   3     1300.47     1528.75     51.42 o 
   9   2   3      389.75      299.72     21.51 o 
  10   2   3     3923.69     3947.89     76.14 o 
  11   2   3      172.30      133.19     27.38 o 
  12   2   3      855.36      741.54     52.90 o 
  13   2   3      659.47      727.79    165.42 o 
  14   2   3     1011.91     1196.50    156.22 o 
  15   2   3      361.55      495.06    154.50 o 
  16   2   3        2.85        0.00    138.83 o 
  17   2   3       51.05       65.67    177.16 o 
  18   2   3       27.76       82.40    162.10 o 
 -19   3   3      549.70      491.80    353.92 o 
 -18   3   3        1.35       37.55     37.40 o 
 -17   3   3      102.52       17.46     42.32 o 
 -16   3   3      567.72      669.22     95.02 o 
 -15   3   3       30.40      120.88     79.42 o 
 -14   3   3     3877.74     4902.64     83.78 o 
 -13   3   3     2694.44     2849.45     69.61 o 
 -12   3   3     3818.64     3517.30     71.58 o 
 -11   3   3     1409.15     1514.46     60.75 o 
 -10   3   3      500.08      570.55     47.07 o 
  -9   3   3      953.36      808.59     75.89 o 
  -8   3   3     8333.42     8443.41     91.29 o 
  -7   3   3      911.80      954.13     51.00 o 
  -6   3   3     5517.46     4726.91     70.45 o 
  -5   3   3     2505.96     1572.30     49.07 o 
  -4   3   3    20586.01    22738.23    132.99 o 
  -3   3   3     2561.65     3058.29     74.95 o 
  -2   3   3      777.33     1042.66     50.66 o 
  -1   3   3    30903.52    28176.49    132.42 o 
   0   3   3     4010.14     2257.91     36.67 o 
   1   3   3    22753.60    24125.03    126.03 o 
   2   3   3      180.19      423.51     31.51 o 
   3   3   3      935.16      507.77     35.61 o 
   4   3   3      152.77      256.84     29.53 o 
   5   3   3    12761.44    10000.01     68.86 o 
   6   3   3     5685.55     5661.05     46.96 o 
   7   3   3     8416.63     9962.62     79.83 o 
   8   3   3     7766.27     7037.38     73.36 o 
   9   3   3     3095.56     3100.82     55.96 o 
  10   3   3      568.23      668.60     33.13 o 
  11   3   3     2738.70     2655.93     46.88 o 
  12   3   3     1727.63     1550.75     68.38 o 
  13   3   3       11.92        0.00     62.25 o 
  14   3   3     1566.10     1264.94    260.32 o 
  15   3   3      768.83     1039.87    169.50 o 
  16   3   3      166.25      138.65    152.28 o 
  17   3   3      738.29        0.00    149.57 o 
  18   3   3      507.41       24.26    156.28 o 
 -19   4   3      394.25      658.47    184.03 o 
 -18   4   3       44.91        0.00     48.81 o 
 -17   4   3       54.82       34.14     39.52 o 
 -16   4   3      703.92      699.99     73.07 o 
 -15   4   3     2881.16     2855.73     75.13 o 
 -14   4   3     1380.47     1299.66     70.25 o 
 -13   4   3      703.33      680.88     56.89 o 
 -12   4   3     2517.91     2348.56     72.87 o 
 -11   4   3     3895.54     4452.02     76.10 o 
 -10   4   3      822.23      883.17     51.83 o 
  -9   4   3      595.63      515.55     45.65 o 
  -8   4   3      245.24      192.12     42.33 o 
  -7   4   3     1537.02     1247.48     50.21 o 
  -6   4   3     1590.72     1335.98     51.01 o 
  -5   4   3    14905.20    13185.83    102.64 o 
  -4   4   3     1559.67     1844.61     78.63 o 
  -3   4   3      288.74      124.35     23.69 o 
  -2   4   3     5674.97     2743.69     72.48 o 
  -1   4   3    30814.43    28478.84    138.42 o 
   0   4   3     3461.30     3308.03     63.24 o 
   1   4   3     4690.30     4391.33     63.95 o 
   2   4   3     3722.10     3373.48     59.63 o 
   3   4   3      923.64      665.35     43.89 o 
   4   4   3     3870.11     3960.48     62.98 o 
   5   4   3       18.81       62.33     26.11 o 
   6   4   3     3910.50     4420.09     50.06 o 
   7   4   3     2085.30     1510.09     41.84 o 
   8   4   3     3842.81     4678.29     63.73 o 
   9   4   3      478.78      469.95     44.96 o 
  10   4   3      460.80      553.69     38.27 o 
  11   4   3       38.87       65.14     27.26 o 
  12   4   3     1134.82     1140.81     42.53 o 
  13   4   3     5345.44     5555.55    189.67 o 
  14   4   3     1414.75     1974.92    273.56 o 
  15   4   3      257.70      168.41     53.93 o 
  16   4   3     1022.36     1029.96    767.47 o 
  17   4   3       64.61       52.73    150.55 o 
  18   4   3       55.01      173.65    271.21 o 
 -19   5   3      172.42      233.18    167.26 o 
 -18   5   3        1.08        0.00     72.12 o 
 -17   5   3        0.15        0.00     41.83 o 
 -16   5   3       16.01        0.38     46.95 o 
 -15   5   3     1439.88     1930.61     75.99 o 
 -14   5   3      328.67      255.86     64.59 o 
 -13   5   3      538.55      906.52     61.05 o 
 -12   5   3       60.87       93.47     49.61 o 
 -11   5   3     1301.83     1426.50     74.33 o 
 -10   5   3     1488.68     1530.04     67.79 o 
  -9   5   3     2193.61     2322.20     60.32 o 
  -8   5   3      736.17      715.83     46.48 o 
  -7   5   3       89.23      186.07     41.02 o 
  -6   5   3      709.70      603.15     40.47 o 
  -5   5   3      567.18      570.10     36.81 o 
  -4   5   3      804.92      726.88     35.68 o 
  -3   5   3     4860.80     2851.68     59.37 o 
  -2   5   3     7607.34     4597.81     91.42 o 
  -1   5   3     4918.74     3455.56     57.22 o 
   0   5   3    14160.77    12741.28    122.25 o 
   1   5   3    32113.11    31206.83    163.06 o 
   2   5   3    43976.41    45271.67    473.30 o 
   3   5   3     1540.29     1206.90     51.12 o 
   4   5   3        7.61       48.18     35.36 o 
   5   5   3     1248.59     1169.83     43.58 o 
   6   5   3      428.74      509.47     34.20 o 
   7   5   3      301.71      238.12     32.70 o 
   8   5   3     1602.60     1849.48     44.74 o 
   9   5   3     1692.59     1667.77     80.24 o 
  10   5   3      670.08      657.82     39.89 o 
  11   5   3       38.71       24.34     34.65 o 
  12   5   3      453.17      277.13     35.13 o 
  13   5   3      360.09      318.46     54.44 o 
  14   5   3      834.99      689.33     52.34 o 
  15   5   3       49.95        0.00    168.23 o 
  16   5   3      252.20      492.64    203.61 o 
  17   5   3      122.73        0.00    144.12 o 
 -18   6   3      851.16      852.63    106.34 o 
 -17   6   3     1515.84     1737.26    163.39 o 
 -16   6   3      318.76      265.90     81.43 o 
 -15   6   3      821.23      503.57    108.34 o 
 -14   6   3     1084.47     1328.61     68.16 o 
 -13   6   3     1958.15     2033.49     72.88 o 
 -12   6   3      770.49      841.05     63.66 o 
 -11   6   3     6189.15     6500.27    118.07 o 
 -10   6   3      119.38      135.63     50.68 o 
  -9   6   3      458.46      578.86     71.41 o 
  -8   6   3     6082.83     5216.78     78.74 o 
  -7   6   3      858.81      940.31     46.33 o 
  -6   6   3       97.56       81.73     39.53 o 
  -5   6   3     6206.69     5024.46     66.78 o 
  -4   6   3     1891.36     1680.55     87.19 o 
  -3   6   3     3806.16     3569.26     86.96 o 
  -2   6   3     2893.85     3295.12     97.64 o 
  -1   6   3      413.69      387.27     42.93 o 
   0   6   3      149.45      172.40     31.46 o 
   1   6   3    10303.95     9376.66    102.19 o 
   2   6   3    21487.80    18145.18    290.66 o 
   3   6   3       14.43        7.93     38.52 o 
   4   6   3      476.36      281.55     48.67 o 
   5   6   3       14.29        7.78     30.16 o 
   6   6   3     5068.44     5433.10     67.76 o 
   7   6   3        0.14       32.99     30.04 o 
   8   6   3      532.14      508.96     40.59 o 
   9   6   3      215.63      197.94     45.96 o 
  10   6   3       75.15      113.89     49.07 o 
  11   6   3      855.97     1163.77     63.21 o 
  12   6   3       39.90        0.00     39.55 o 
  13   6   3       48.57        5.97     46.27 o 
  14   6   3      140.38       90.21     64.50 o 
  15   6   3     2600.28     3394.88    260.06 o 
  16   6   3      122.35       75.07     76.12 o 
  17   6   3      110.48      203.81    163.83 o 
 -18   7   3       13.75        3.90     55.14 o 
 -17   7   3       44.50       13.81     61.94 o 
 -16   7   3      120.29       40.92     62.55 o 
 -15   7   3      312.85      253.44     91.52 o 
 -14   7   3     1127.47     1152.60     70.41 o 
 -13   7   3      585.66      596.54     71.56 o 
 -12   7   3      134.11      116.90     54.69 o 
 -11   7   3      227.31      142.79     55.77 o 
 -10   7   3     1583.47     1594.35     68.41 o 
  -9   7   3     1177.17     1320.57     64.84 o 
  -8   7   3     1568.01     1895.70     70.01 o 
  -7   7   3      675.73      790.43     45.24 o 
  -6   7   3     2388.92     2622.43     60.24 o 
  -5   7   3      103.24      108.85     27.02 o 
  -4   7   3      137.79      235.77     81.13 o 
  -3   7   3     3353.29     2378.09     92.12 o 
  -2   7   3     7832.37     5707.98    146.50 o 
  -1   7   3     6150.74     6453.09     62.44 o 
   0   7   3     2516.75     2195.77     72.95 o 
   1   7   3     1797.73     1757.90     55.14 o 
   2   7   3        1.16       14.68     42.07 o 
   3   7   3     1042.63      980.60     48.88 o 
   4   7   3       68.50        0.00     37.97 o 
   5   7   3     1360.14     1307.52     52.31 o 
   6   7   3      953.81      771.88     46.58 o 
   7   7   3     3525.74     3901.29     93.93 o 
   8   7   3     1207.93     1607.49     85.35 o 
   9   7   3     2383.03     2495.10     62.33 o 
  10   7   3       64.13      141.76     49.11 o 
  11   7   3       44.90       89.14     53.32 o 
  12   7   3     1367.35     1603.79     62.57 o 
  13   7   3      157.24       75.51     44.60 o 
  14   7   3      267.76      274.56     46.60 o 
  15   7   3      480.92      387.28     79.02 o 
  16   7   3      230.59       35.93    114.87 o 
  17   7   3       31.01      424.20    211.42 o 
 -18   8   3      137.51       55.89     59.01 o 
 -17   8   3      195.39       76.50     89.01 o 
 -16   8   3      654.30      576.76    257.93 o 
 -15   8   3      303.81      184.80     84.76 o 
 -14   8   3        7.89       66.22     74.85 o 
 -13   8   3      891.30     1219.95     82.72 o 
 -12   8   3      843.90     1089.00     79.44 o 
 -11   8   3     2515.43     2390.42     75.16 o 
 -10   8   3      174.33      228.54     62.67 o 
  -9   8   3     3569.74     4025.31    129.93 o 
  -8   8   3     2440.67     2594.66     66.47 o 
  -7   8   3     9215.27     8728.98    126.95 o 
  -6   8   3     2520.25     2000.91     83.29 o 
  -5   8   3     9791.75    10015.26    195.58 o 
  -4   8   3     2159.93     2179.45    136.59 o 
  -3   8   3     3734.92     2999.30    102.52 o 
  -2   8   3       56.15       22.12     73.73 o 
  -1   8   3     1030.04     1292.95     33.72 o 
   0   8   3     2209.49     1716.97     58.42 o 
   1   8   3     3749.14     2943.52     64.63 o 
   2   8   3     1286.09     1171.45     63.10 o 
   3   8   3     2144.73     1553.04     52.83 o 
   4   8   3      435.05      397.05     46.28 o 
   5   8   3      198.65      281.14     51.29 o 
   6   8   3     1809.02     2446.48     59.98 o 
   7   8   3      112.40      112.18     43.90 o 
   8   8   3      406.06      383.02     53.23 o 
   9   8   3     2418.73     2819.48     69.21 o 
  10   8   3      511.33      583.16     54.15 o 
  11   8   3      220.32      179.66     55.88 o 
  12   8   3       33.59       52.50     45.60 o 
  13   8   3        1.51        0.00     46.60 o 
  14   8   3     1048.35     1223.58     79.33 o 
  15   8   3        4.15        0.00     48.81 o 
  16   8   3        8.43        0.00     49.19 o 
  17   8   3        1.10        0.00    145.74 o 
 -17   9   3        1.81       58.21     76.08 o 
 -16   9   3       83.53       46.85     76.72 o 
 -15   9   3       11.94        0.00     68.28 o 
 -14   9   3       86.98      125.54     76.41 o 
 -13   9   3      589.93      665.54     84.87 o 
 -12   9   3      250.44      245.02     68.32 o 
 -11   9   3       94.09       96.50     65.52 o 
 -10   9   3       36.83       78.39     70.17 o 
  -9   9   3     1148.59     1418.75     71.56 o 
  -8   9   3      235.77      226.31     65.39 o 
  -7   9   3     1669.94     1794.54     88.73 o 
  -6   9   3        6.57        0.00     73.92 o 
  -5   9   3       12.97        0.00     68.81 o 
  -4   9   3      523.58      357.59     79.77 o 
  -3   9   3     1561.31     1202.70     92.14 o 
  -2   9   3     4232.65     5091.77    138.64 o 
  -1   9   3     2730.78     2586.08     62.97 o 
   0   9   3      345.47      341.03     47.22 o 
   1   9   3     2898.13     2590.78     61.40 o 
   2   9   3    32183.09    36110.94    275.93 o 
   3   9   3     9171.34     8635.13    104.30 o 
   4   9   3     1882.32     2175.86    137.13 o 
   5   9   3     2854.61     3223.17     65.09 o 
   6   9   3       47.46      116.65     47.12 o 
   7   9   3       20.97       88.11     49.42 o 
   8   9   3     3077.26     3106.09     78.15 o 
   9   9   3      462.10      602.06     58.70 o 
  10   9   3      774.57      981.39     69.58 o 
  11   9   3       44.85       34.18     49.14 o 
  12   9   3       70.51       32.79     50.19 o 
  13   9   3      399.22      333.10     60.02 o 
  14   9   3     1404.31     1605.38    122.02 o 
  15   9   3      378.52      342.08     76.26 o 
  16   9   3      465.04      204.01    199.62 o 
 -17  10   3      882.60      325.12    205.92 o 
 -16  10   3      198.09      184.80    110.80 o 
 -15  10   3      432.26      520.48    132.37 o 
 -14  10   3     6031.72     7352.84    141.19 o 
 -13  10   3      969.50      915.45     92.88 o 
 -12  10   3       40.70       50.12     60.91 o 
 -11  10   3      923.11     1145.68    118.80 o 
 -10  10   3        6.83       16.78     53.11 o 
  -9  10   3     2614.94     3250.87    112.36 o 
  -8  10   3     3367.07     3416.76    130.32 o 
  -7  10   3     8182.70     8320.38    163.87 o 
  -6  10   3     1293.58     1749.42    119.42 o 
  -5  10   3       11.31        0.00     66.03 o 
  -4  10   3       59.36      129.85     80.14 o 
  -3  10   3      336.43      232.89     84.78 o 
  -2  10   3     5000.85     4533.24    376.18 o 
  -1  10   3     5050.80     4899.91     64.23 o 
   0  10   3      420.95      484.79     51.71 o 
   1  10   3     7781.67     8694.12    100.62 o 
   2  10   3    13852.31    14237.08    190.09 o 
   3  10   3     5729.48     6329.43     94.13 o 
   4  10   3      116.85       54.92     70.89 o 
   5  10   3       35.96      104.98     43.13 o 
   6  10   3       22.82       34.47     43.05 o 
   7  10   3      237.70      275.55     84.94 o 
   8  10   3      921.49     1148.99     81.88 o 
   9  10   3      334.00      352.14     68.25 o 
  10  10   3     2541.14     3187.52     91.04 o 
  11  10   3      401.80      457.64     71.62 o 
  12  10   3      130.74      102.81     59.40 o 
  13  10   3      494.89      465.54     89.64 o 
  14  10   3      266.55      349.82     68.73 o 
  15  10   3      105.04       61.72     53.05 o 
  16  10   3        0.76        0.00     59.39 o 
 -16  11   3      170.12      118.32     97.05 o 
 -15  11   3        1.67       68.57     73.59 o 
 -14  11   3       11.15       89.69     77.11 o 
 -13  11   3      630.56      672.20     85.66 o 
 -12  11   3        8.99        0.00     62.52 o 
 -11  11   3       64.19        1.74     56.37 o 
 -10  11   3      122.64      198.58     59.38 o 
  -9  11   3     3222.49     3759.09    142.48 o 
  -8  11   3     2343.74     2450.78    165.86 o 
  -7  11   3      364.61      495.91    123.00 o 
  -6  11   3     1450.25     1595.90    117.30 o 
  -5  11   3       83.17      109.31     88.64 o 
  -4  11   3     1713.04     1534.15    133.65 o 
  -3  11   3       10.63      120.54    112.34 o 
  -2  11   3      870.45      892.35    117.72 o 
  -1  11   3     1118.11      732.74     26.72 o 
   0  11   3      626.67      654.75     63.67 o 
   1  11   3     1540.63     1676.42     59.21 o 
   2  11   3     2411.99     2057.14     78.95 o 
   3  11   3     5277.05     6575.33    101.65 o 
   4  11   3     6098.86     6507.34     95.05 o 
   5  11   3     3114.82     3187.89     73.55 o 
   6  11   3      505.66      274.96     94.23 o 
   7  11   3      644.18     1151.54    151.19 o 
   8  11   3      465.92      428.36     84.64 o 
   9  11   3      224.73      322.86     64.89 o 
  10  11   3      414.58      499.90    117.23 o 
  11  11   3      444.84      490.22     75.43 o 
  12  11   3     4178.01     5232.05    127.42 o 
  13  11   3     1272.21     1816.53    205.08 o 
  14  11   3      290.26      172.30    105.15 o 
  15  11   3      130.59       76.95     71.79 o 
 -16  12   3      764.34       10.60    110.36 o 
 -15  12   3      722.28      768.33    102.69 o 
 -14  12   3      259.74      223.88     91.24 o 
 -13  12   3       78.56       97.28     68.82 o 
 -12  12   3      147.13      190.87    102.37 o 
 -11  12   3       51.28        0.00     95.24 o 
 -10  12   3      153.60      108.98    133.93 o 
  -9  12   3      318.90      473.24     93.15 o 
  -8  12   3      643.34      590.40    111.68 o 
  -7  12   3      554.67      963.17    116.97 o 
  -6  12   3       83.80       25.44     85.60 o 
  -5  12   3       20.74       62.99    119.87 o 
  -4  12   3        9.33       66.06    107.21 o 
  -3  12   3     1059.93     1355.21    158.45 o 
  -2  12   3     1022.30     1109.43    137.35 o 
  -1  12   3      329.49      424.51     49.31 o 
   0  12   3     1891.04     1965.65    119.02 o 
   1  12   3      136.80      310.82     49.50 o 
   2  12   3       91.60       19.83     50.85 o 
   3  12   3      995.19      962.00     66.51 o 
   4  12   3      680.22      745.93     61.67 o 
   5  12   3       97.47      156.66     58.98 o 
   6  12   3      508.73      457.15     94.79 o 
   7  12   3     1417.79     1625.26    168.24 o 
   8  12   3      866.91      919.39    203.88 o 
   9  12   3      242.89      302.56     82.44 o 
  10  12   3       37.59       23.01     55.01 o 
  11  12   3       11.12       11.72     61.58 o 
  12  12   3       24.03       71.68     65.20 o 
  13  12   3      386.10      158.52     86.22 o 
  14  12   3        0.86        0.00     78.64 o 
  15  12   3        7.46       79.74     57.60 o 
 -15  13   3      139.98       80.14    122.64 o 
 -14  13   3      100.84      146.35    175.22 o 
 -13  13   3        0.56        0.00    152.84 o 
 -12  13   3      421.55      231.94    131.49 o 
 -11  13   3       36.58      104.93    121.18 o 
 -10  13   3        0.86        0.00    117.14 o 
  -9  13   3        1.40        0.00    150.72 o 
  -8  13   3      323.17      193.67    126.18 o 
  -7  13   3     1572.51     1994.54    163.98 o 
  -6  13   3      737.61      882.80    184.04 o 
  -5  13   3       10.63        0.00    128.06 o 
  -4  13   3     1821.47     1618.99    152.53 o 
  -3  13   3      422.09      328.20    142.82 o 
  -2  13   3     3664.80     3730.45    152.62 o 
  -1  13   3     3523.10     3437.65     59.35 o 
   0  13   3     1154.88     1235.55    115.97 o 
   1  13   3      877.58     1058.51     77.68 o 
   2  13   3     5958.97     6002.42    110.87 o 
   3  13   3     4957.86     4937.13    121.59 o 
   4  13   3     3175.50     3576.62     75.91 o 
   5  13   3      105.70      159.36     57.77 o 
   6  13   3      263.15      258.36     66.22 o 
   7  13   3       10.76        0.00     50.99 o 
   8  13   3      395.45      411.24    116.63 o 
   9  13   3      225.23      143.72     63.89 o 
  10  13   3     1303.57     1535.25    148.89 o 
  11  13   3      296.00      220.30    109.09 o 
  12  13   3      705.07      347.88    150.02 o 
  13  13   3      893.37      676.99    314.55 o 
  14  13   3      442.86      248.07     96.14 o 
 -15  14   3        0.07        0.00    115.12 o 
 -14  14   3      144.34      224.20    140.15 o 
 -13  14   3      175.99       82.39    130.49 o 
 -12  14   3      121.04      340.12    221.05 o 
 -11  14   3     1217.70     1296.89    161.57 o 
 -10  14   3       38.19        0.00    113.20 o 
  -9  14   3       68.86       89.55    131.95 o 
  -8  14   3      529.01      507.53    143.31 o 
  -7  14   3     1115.14     1222.69    304.54 o 
  -6  14   3     1741.04     1447.88    206.42 o 
  -5  14   3      410.39      541.37    160.39 o 
  -4  14   3      512.13      547.98    129.17 o 
  -3  14   3     3331.18     3673.06    163.26 o 
  -2  14   3     1092.58     1235.69    161.58 o 
  -1  14   3       63.39        1.57     50.53 o 
   0  14   3      516.76      562.76     61.54 o 
   1  14   3     3982.33     4400.72     89.23 o 
   2  14   3     1993.09     2022.74    100.45 o 
   3  14   3      153.67       64.75     47.54 o 
   4  14   3      146.00      171.31     45.47 o 
   5  14   3       39.20        0.00     46.94 o 
   6  14   3      404.34      621.67    133.24 o 
   7  14   3       46.51      148.55     67.08 o 
   8  14   3        1.31        0.00     60.42 o 
   9  14   3      228.60       79.89     68.14 o 
  10  14   3      549.85      349.54    148.27 o 
  11  14   3      151.26       89.39     78.22 o 
  12  14   3      109.56       27.97     70.82 o 
  13  14   3        1.62        0.00     71.37 o 
 -14  15   3       68.32      194.03    123.28 o 
 -13  15   3       60.61      105.67    115.57 o 
 -12  15   3      115.18      139.24    120.16 o 
 -11  15   3        1.29        0.00    258.64 o 
 -10  15   3      230.11      152.36    137.62 o 
  -9  15   3      695.97      927.63    180.64 o 
  -8  15   3     1319.21      911.00    348.49 o 
  -7  15   3      385.34      168.10    111.16 o 
  -6  15   3       49.83      264.32    142.37 o 
  -5  15   3      544.69      388.08    140.99 o 
  -4  15   3       17.39       54.61    130.01 o 
  -3  15   3     1049.51      970.55    141.56 o 
  -2  15   3     1394.81     1668.91    200.36 o 
  -1  15   3      327.95      363.44     62.79 o 
   0  15   3     1408.30     1387.07    116.57 o 
   1  15   3      379.59      287.21     76.49 o 
   2  15   3        8.05        0.00     56.91 o 
   3  15   3     1371.88     1704.17     66.81 o 
   4  15   3     4397.74     4569.32    114.94 o 
   5  15   3     6110.21     6250.25    173.94 o 
   6  15   3      916.05      799.33     98.50 o 
   7  15   3      180.01      272.79    106.86 o 
   8  15   3      248.73      289.29    103.15 o 
   9  15   3      298.67      237.34     95.93 o 
  10  15   3      343.28       77.44     84.59 o 
  11  15   3      653.67      821.88    115.85 o 
  12  15   3      339.29      335.60     87.30 o 
  13  15   3      407.59      350.60    145.97 o 
 -13  16   3        9.40      127.48    126.16 o 
 -12  16   3      107.35      335.80    265.16 o 
 -11  16   3       65.24      104.62    141.70 o 
 -10  16   3       18.31      142.78    164.16 o 
  -9  16   3       43.25       97.24     99.43 o 
  -8  16   3     1158.87      715.37    224.12 o 
  -7  16   3     2192.48     2378.18    145.84 o 
  -6  16   3     1636.77     1582.19    180.86 o 
  -5  16   3      942.92      900.65    156.90 o 
  -4  16   3       64.53       72.52    138.91 o 
  -3  16   3       31.73      194.60    140.49 o 
  -2  16   3     1240.29     1451.02    156.64 o 
  -1  16   3     1685.16     1403.42    156.53 o 
   0  16   3      712.70      744.54    121.54 o 
   1  16   3      679.06      897.15     62.73 o 
   2  16   3       52.26       43.60     61.82 o 
   3  16   3        2.89       58.00     39.78 o 
   4  16   3     2982.20     3264.26    177.26 o 
   5  16   3     1014.97     1272.84     70.19 o 
   6  16   3       58.88       22.63     40.62 o 
   7  16   3       63.68       56.00     48.74 o 
   8  16   3      324.49      280.35     69.68 o 
   9  16   3      267.15      266.44     99.11 o 
  10  16   3       52.12      120.65     65.57 o 
  11  16   3       25.49        0.00     73.60 o 
  12  16   3        0.08        0.00     77.55 o 
 -12  17   3       22.44        6.34     95.28 o 
 -11  17   3      102.56      215.04    116.07 o 
 -10  17   3       18.25        0.00     93.57 o 
  -9  17   3      305.74      169.35    108.86 o 
  -8  17   3      606.27      230.13    142.34 o 
  -7  17   3        8.80       49.80     93.72 o 
  -6  17   3       92.52       10.13     86.19 o 
  -5  17   3      600.30      421.60    160.99 o 
  -4  17   3      499.00      652.00    147.43 o 
  -3  17   3     1630.68     1575.55    164.47 o 
  -2  17   3      147.45      384.31    155.27 o 
  -1  17   3        8.81        0.00    170.77 o 
   0  17   3      836.82     1158.87    110.90 o 
   1  17   3     2194.13     2541.49    122.50 o 
   2  17   3     1109.27     1121.34     55.62 o 
   3  17   3       23.60        0.00     40.99 o 
   4  17   3      269.39      274.21     55.92 o 
   5  17   3     1394.83     1411.32     76.72 o 
   6  17   3      812.30      790.67    112.39 o 
   7  17   3      339.71      236.06     81.67 o 
   8  17   3      126.94       88.33     51.31 o 
   9  17   3     1075.78     1505.01    119.78 o 
  10  17   3      148.86      247.69    101.89 o 
  11  17   3      624.67      684.24    103.59 o 
 -11  18   3        1.45       36.52    173.05 o 
 -10  18   3        5.33       16.46     99.79 o 
  -9  18   3       99.11       56.09    105.90 o 
  -8  18   3      208.79      149.94    112.35 o 
  -7  18   3       14.54        0.00     87.85 o 
  -6  18   3       39.34        0.00     82.12 o 
  -5  18   3       45.32        0.00     83.21 o 
  -4  18   3       97.54       19.63     76.80 o 
  -3  18   3       49.99       14.36    110.81 o 
  -2  18   3      220.81      181.81    156.93 o 
  -1  18   3      184.71       37.25    128.88 o 
   0  18   3        2.14       29.09     40.17 o 
   1  18   3     1058.75      725.80    116.44 o 
   2  18   3      386.13      329.39     94.80 o 
   3  18   3      334.95      405.66    103.47 o 
   4  18   3     1196.21      706.35    184.98 o 
   5  18   3       94.56       23.78     35.09 o 
   6  18   3      204.90      185.08     82.59 o 
   7  18   3       67.61      197.91     92.42 o 
   8  18   3      108.06      180.51     95.61 o 
   9  18   3       16.12       99.69     88.65 o 
  10  18   3        2.81      166.75    102.19 o 
  -9  19   3        8.44       73.79    111.53 o 
  -8  19   3        0.32       35.00     96.37 o 
  -7  19   3        0.76        0.00     87.88 o 
  -6  19   3        9.91        0.00     91.62 o 
  -5  19   3       91.38      128.33     99.13 o 
  -4  19   3       79.37       71.63     87.68 o 
  -3  19   3       40.16       56.29     80.38 o 
  -2  19   3      283.61      527.92    247.09 o 
  -1  19   3      605.54      406.20    209.42 o 
   0  19   3      447.94       51.34    128.72 o 
   1  19   3       61.25       97.60     36.98 o 
   2  19   3        1.59       57.65     40.26 o 
   3  19   3      298.11      165.32     83.99 o 
   4  19   3       41.82      129.43     72.20 o 
   5  19   3      179.84       81.04     99.67 o 
   6  19   3      343.18      415.78    143.05 o 
   7  19   3       13.70       79.32     90.31 o 
   8  19   3       20.73       72.44     89.05 o 
  -7  20   3      112.32      180.01    128.57 o 
  -6  20   3       51.58        0.00    158.68 o 
  -5  20   3       49.94       92.99    127.88 o 
  -4  20   3       12.01        0.00    104.61 o 
  -3  20   3      676.47     1019.43    420.60 o 
  -2  20   3      263.12      300.71    139.71 o 
  -1  20   3      108.08      183.39     91.17 o 
   0  20   3      119.83        0.00     49.41 o 
   1  20   3      268.45       70.88    148.08 o 
   2  20   3       69.47        0.00    156.33 o 
   3  20   3      225.05      207.86    107.48 o 
   4  20   3      540.34      532.97    160.65 o 
   5  20   3      139.01      107.42     94.36 o 
   6  20   3      134.18      129.98    107.49 o 
  -5  21   3        3.52        0.00    120.31 o 
  -4  21   3      205.19       84.29     82.70 o 
  -3  21   3        0.17       88.00    126.01 o 
  -2  21   3        0.79        0.00    345.33 o 
  -1  21   3        0.91      129.13    175.64 o 
   0  21   3       32.50      313.53    145.18 o 
   1  21   3        4.52        0.00    186.04 o 
   2  21   3       40.34        0.00    162.00 o 
   3  21   3       57.39        0.00    156.06 o 
   4  21   3      466.39      801.06    188.75 o 
 -19   0   4     1508.86     3400.32    324.10 o 
 -18   0   4     1330.80     1213.96    398.28 o 
 -17   0   4      111.24       59.63     67.97 o 
 -16   0   4     3213.58     4595.20    112.83 o 
 -15   0   4      609.29      801.30    119.54 o 
 -14   0   4      146.90      129.09     93.76 o 
 -13   0   4      299.59      302.09    130.57 o 
 -12   0   4     5199.04     5406.91    110.80 o 
 -11   0   4     1353.77     1622.22    170.37 o 
 -10   0   4     7118.93     5565.87    101.59 o 
  -9   0   4     2643.83     2861.92     80.61 o 
  -8   0   4     8770.07     8700.37    133.06 o 
  -7   0   4      887.36      631.08     71.35 o 
  -6   0   4      110.01       55.75     64.51 o 
  -5   0   4    72091.34    81500.88    589.38 o 
  -4   0   4    12320.09     5037.44    119.79 o 
  -3   0   4   116697.74   104890.15    703.04 o 
  -2   0   4    16826.36     3724.96     95.86 o 
  -1   0   4     7423.15     1380.14     52.32 o 
   0   0   4    87921.15   136098.39   1542.58 o 
   1   0   4      872.47      768.52     38.59 o 
   2   0   4   121201.18   159253.97   1056.06 o 
   3   0   4    19039.27    19894.53    124.15 o 
   4   0   4     2647.85     1735.60    103.05 o 
   5   0   4    29340.28    30366.05    285.80 o 
   6   0   4      401.27      490.76    110.47 o 
   7   0   4     9049.82     7451.63    166.61 o 
   8   0   4     4596.34     3729.47    146.30 o 
   9   0   4      611.37      471.68     94.91 o 
  10   0   4      489.34      442.08    123.94 o 
  11   0   4      529.76      984.70    148.65 o 
  12   0   4     1298.88     1489.44    172.95 o 
  13   0   4        8.39        0.00    170.86 o 
  14   0   4       54.55      187.82    189.99 o 
  15   0   4      914.89     1240.55    250.20 o 
  16   0   4       38.18      277.22    228.91 o 
  17   0   4      385.26        0.00    232.64 o 
  18   0   4      427.70      143.56    251.41 o 
 -19   1   4      106.76        0.00     96.42 o 
 -18   1   4      252.79      217.18     85.28 o 
 -17   1   4      161.78       94.58     52.97 o 
 -16   1   4      789.43      504.05    125.63 o 
 -15   1   4       56.02       41.57     55.37 o 
 -14   1   4      596.45      716.77     58.51 o 
 -13   1   4       76.71       40.58     48.80 o 
 -12   1   4     1026.70     1568.83     76.42 o 
 -11   1   4     2791.83     3320.30     65.56 o 
 -10   1   4     3247.00     4464.55     80.90 o 
  -9   1   4    12097.95    11907.40    104.59 o 
  -8   1   4     1777.78     1212.56     57.79 o 
  -7   1   4       74.09      118.61     43.13 o 
  -6   1   4     6252.06     3832.65     74.84 o 
  -5   1   4      645.82     1543.13     77.32 o 
  -4   1   4    72134.84    95982.42    494.77 o 
  -3   1   4    13231.01    13741.04    130.19 o 
  -2   1   4      290.51      175.51     36.90 o 
  -1   1   4      656.97      457.85     37.12 o 
   0   1   4    25697.03    21209.31    118.35 o 
   1   1   4     3983.90     7743.09     46.73 o 
   2   1   4    15389.29    19975.05     82.05 o 
   3   1   4     1054.07      568.19     22.73 o 
   4   1   4     3840.62     3305.96     60.15 o 
   5   1   4    32015.36    36719.53    216.66 o 
   6   1   4      243.09      335.65     16.57 o 
   7   1   4      198.84      172.24     12.39 o 
   8   1   4      720.18     1079.80     69.35 o 
   9   1   4      552.44      555.73     67.97 o 
  10   1   4      179.34      247.82     70.95 o 
  11   1   4      652.34      914.16     87.57 o 
  12   1   4       54.78       74.13     88.14 o 
  13   1   4      596.18      411.83    187.89 o 
  14   1   4     1533.22     1867.90    201.99 o 
  15   1   4      534.77      898.00    166.08 o 
  16   1   4       89.20       15.29    163.99 o 
  17   1   4        7.68       67.74    155.80 o 
  18   1   4       18.00        7.35    148.58 o 
 -19   2   4      862.88      418.91    290.38 o 
 -18   2   4      537.84      391.90    174.36 o 
 -17   2   4      190.11      138.16     55.72 o 
 -16   2   4      361.60      305.37    110.65 o 
 -15   2   4       63.94       22.44     49.20 o 
 -14   2   4     3070.41     2903.71     77.52 o 
 -13   2   4     3904.74     3945.58     78.76 o 
 -12   2   4     3286.16     3732.60     76.52 o 
 -11   2   4     1571.20     1498.22     68.50 o 
 -10   2   4     7012.43     7056.58     96.13 o 
  -9   2   4     7377.31     6780.14     80.92 o 
  -8   2   4      677.11      303.74     53.30 o 
  -7   2   4      419.07      451.10     45.21 o 
  -6   2   4     4734.88     2200.97     65.66 o 
  -5   2   4     3311.97      658.45     56.99 o 
  -4   2   4     9094.21     9093.87    109.57 o 
  -3   2   4     2238.78     1865.43     61.39 o 
  -2   2   4     3076.22     2068.97     54.82 o 
  -1   2   4     5329.86     5067.68     61.46 o 
   0   2   4     7351.72     5126.55     54.22 o 
   1   2   4    28645.11    22908.36    114.82 o 
   2   2   4    43368.40    45756.02    173.57 o 
   3   2   4    19245.81    20271.21     90.20 o 
   4   2   4     3345.51     3704.59     38.72 o 
   5   2   4      261.00      229.55     16.87 o 
   6   2   4     3502.61     3037.40     45.50 o 
   7   2   4     4072.38     4261.93     31.27 o 
   8   2   4     1218.72     1454.47     84.59 o 
   9   2   4      331.87      290.80     54.04 o 
  10   2   4      111.49      102.46     17.87 o 
  11   2   4      927.05     1012.94    106.09 o 
  12   2   4      216.31       53.41     87.23 o 
  13   2   4        2.19       38.79     88.24 o 
  14   2   4     1010.55     1555.81    199.82 o 
  15   2   4      491.60      993.33    198.18 o 
  16   2   4      845.63      839.91    680.44 o 
  17   2   4      578.96        0.00    134.99 o 
  18   2   4      125.34        0.00    139.16 o 
 -19   3   4        2.56        0.00     46.08 o 
 -18   3   4      171.81      137.78     50.58 o 
 -17   3   4      170.45      194.22     85.01 o 
 -16   3   4       70.22       57.41     54.59 o 
 -15   3   4     3948.12     4420.86     90.59 o 
 -14   3   4      121.70      151.76     66.40 o 
 -13   3   4     1047.40      761.13     71.85 o 
 -12   3   4     1465.44     1472.68     60.19 o 
 -11   3   4      901.00      977.86     57.59 o 
 -10   3   4      381.32      574.00     48.06 o 
  -9   3   4     6978.61     7634.81     85.00 o 
  -8   3   4       28.04        6.51     34.21 o 
  -7   3   4       17.75       39.79     35.03 o 
  -6   3   4      258.95      215.44     39.88 o 
  -5   3   4    12618.07    12552.49    125.27 o 
  -4   3   4     6757.45     5787.52     88.86 o 
  -3   3   4    14987.22    15281.23    131.64 o 
  -2   3   4      227.65      218.02     48.90 o 
  -1   3   4    25823.99    30136.34    181.71 o 
   0   3   4    19147.75    21383.01    160.20 o 
   1   3   4     7595.19     7018.81     60.42 o 
   2   3   4    15398.72    16870.45     96.16 o 
   3   3   4     8639.71     7962.41     72.66 o 
   4   3   4     1078.98     1292.97     32.25 o 
   5   3   4      788.05      513.95     26.36 o 
   6   3   4     2188.07     1404.76     26.26 o 
   7   3   4      405.58      454.59     28.83 o 
   8   3   4       12.90       20.34     22.76 o 
   9   3   4      753.74      614.38     24.16 o 
  10   3   4      694.70      577.25     60.97 o 
  11   3   4     3158.82     3617.22     87.30 o 
  12   3   4        3.47       32.16     21.55 o 
  13   3   4      240.37      258.33     63.79 o 
  14   3   4     1249.78     1492.39    167.54 o 
  15   3   4      789.29      981.67    252.31 o 
  16   3   4      279.45      234.07    188.86 o 
  17   3   4      106.63       26.84    146.89 o 
 -19   4   4      197.15       41.37     79.78 o 
 -18   4   4       47.32       43.93     43.01 o 
 -17   4   4       80.86      165.83     79.49 o 
 -16   4   4      563.60      586.86    197.71 o 
 -15   4   4      455.64      411.46     58.38 o 
 -14   4   4      515.09      451.89     65.21 o 
 -13   4   4      724.80      882.43     74.94 o 
 -12   4   4      486.99      538.63     60.43 o 
 -11   4   4     3110.97     2767.35     75.80 o 
 -10   4   4     2109.10     2204.00     73.23 o 
  -9   4   4      832.95      876.30     55.44 o 
  -8   4   4    10315.96    10509.02    100.38 o 
  -7   4   4      780.25     1225.72     54.43 o 
  -6   4   4     1329.53     1048.36     48.60 o 
  -5   4   4     6603.35     5685.44     71.74 o 
  -4   4   4     8506.03     4757.53     86.78 o 
  -3   4   4      129.42        0.00     47.83 o 
  -2   4   4     3943.59     2506.68     87.70 o 
  -1   4   4    13945.70     8621.15     70.69 o 
   0   4   4    22696.94    21963.94    117.27 o 
   1   4   4    13827.25     8896.46     79.81 o 
   2   4   4     9636.18     7998.42     68.75 o 
   3   4   4      200.38       68.39     31.46 o 
   4   4   4      174.89      247.46     28.64 o 
   5   4   4    19235.30    19238.08    100.95 o 
   6   4   4      331.97      654.20     35.93 o 
   7   4   4      204.94      249.08     25.04 o 
   8   4   4        2.34       28.97     20.97 o 
   9   4   4       25.93       47.48     26.03 o 
  10   4   4     1085.52     1260.03     49.15 o 
  11   4   4       35.19       28.16     26.21 o 
  12   4   4       34.64        0.00     25.18 o 
  13   4   4       86.20      110.92     32.07 o 
  14   4   4       23.35       29.29     22.55 o 
  15   4   4       33.68        0.00    159.76 o 
  16   4   4      188.01       99.06    180.00 o 
  17   4   4      160.71        0.00    144.15 o 
 -19   5   4       32.01       90.39     72.32 o 
 -18   5   4       51.17        0.00     69.43 o 
 -17   5   4      143.95       61.81     50.67 o 
 -16   5   4      222.01      177.57    103.65 o 
 -15   5   4      265.58      276.15     58.00 o 
 -14   5   4      449.96      568.94     68.04 o 
 -13   5   4     1316.15     1432.86     76.35 o 
 -12   5   4       83.75       36.14     48.07 o 
 -11   5   4     2012.45     2115.76     68.66 o 
 -10   5   4     3520.28     4013.57     80.25 o 
  -9   5   4     3266.18     3539.84     77.16 o 
  -8   5   4    20623.39    21108.96    156.07 o 
  -7   5   4    18289.91    17493.53    140.76 o 
  -6   5   4     3102.49     3189.57     59.17 o 
  -5   5   4     1564.65     1562.33     44.03 o 
  -4   5   4      381.17      238.36     35.13 o 
  -3   5   4     1384.31      861.77     49.33 o 
  -2   5   4    27024.94    25250.58    196.19 o 
  -1   5   4     5045.02     5157.62     58.32 o 
   0   5   4     8456.29     6801.96     59.27 o 
   1   5   4     4775.35     5526.68     61.38 o 
   2   5   4     1600.37     1830.06     55.84 o 
   3   5   4    23233.95    25449.04    161.60 o 
   4   5   4    18657.46    16988.22    123.90 o 
   5   5   4     7383.61     7667.20     66.34 o 
   6   5   4    11084.75    12015.30     82.81 o 
   7   5   4     3616.51     3072.31     49.20 o 
   8   5   4      308.56      538.51     42.62 o 
   9   5   4     1713.92     2067.10     45.06 o 
  10   5   4        6.81        5.81     26.42 o 
  11   5   4     1484.53     1608.56     77.74 o 
  12   5   4     1273.28     1457.30     51.21 o 
  13   5   4     1232.46     1019.52     58.32 o 
  14   5   4     2052.79     2216.95    185.79 o 
  15   5   4     1334.04     2002.76    185.71 o 
  16   5   4      930.49     1335.32    191.47 o 
  17   5   4      285.10      514.00    226.83 o 
 -18   6   4       12.22       22.41     56.29 o 
 -17   6   4      148.00      124.19     54.81 o 
 -16   6   4       62.36        0.31     46.89 o 
 -15   6   4      663.70      697.30     67.37 o 
 -14   6   4      502.06      646.16     81.55 o 
 -13   6   4      483.59      580.98     77.69 o 
 -12   6   4      445.04      383.36     58.75 o 
 -11   6   4      217.77       75.89     55.67 o 
 -10   6   4      461.81      595.38     64.51 o 
  -9   6   4      974.56     1459.44     70.77 o 
  -8   6   4       32.15       92.99     44.40 o 
  -7   6   4      211.03      184.45     41.82 o 
  -6   6   4     4411.94     4226.97     61.39 o 
  -5   6   4      595.64      343.56     30.44 o 
  -4   6   4     9324.89    10721.16     77.03 o 
  -3   6   4      396.02      370.06     62.57 o 
  -2   6   4      134.59      427.07     60.19 o 
  -1   6   4     2561.18     1204.98     81.58 o 
   0   6   4     3077.80     2811.86     58.04 o 
   1   6   4       10.31      146.93     30.89 o 
   2   6   4     9894.72     9602.05     89.80 o 
   3   6   4     7187.95     5103.60     62.16 o 
   4   6   4       82.36      174.32     38.15 o 
   5   6   4       74.00        9.87     30.70 o 
   6   6   4      532.79      708.12     38.47 o 
   7   6   4       10.87       55.34     39.58 o 
   8   6   4     2347.25     2302.95     60.92 o 
   9   6   4       95.34      136.81     37.37 o 
  10   6   4       35.89       75.39     35.25 o 
  11   6   4      885.38     1045.99     50.27 o 
  12   6   4      228.84      200.13     38.25 o 
  13   6   4       40.90       29.55     46.21 o 
  14   6   4       77.66       73.24     24.04 o 
  15   6   4      104.99       85.41     37.72 o 
  16   6   4        0.20        0.00    190.42 o 
  17   6   4      214.06       83.62    351.93 o 
 -18   7   4      250.38       89.68     62.98 o 
 -17   7   4      271.75      224.80    131.43 o 
 -16   7   4       14.98        0.00     56.56 o 
 -15   7   4       96.97       95.09     62.37 o 
 -14   7   4      111.44        0.00     59.27 o 
 -13   7   4     5752.91     6376.63    103.67 o 
 -12   7   4     1497.35     1833.06     73.84 o 
 -11   7   4      837.25      885.57     65.20 o 
 -10   7   4      699.92      720.95     74.09 o 
  -9   7   4     1085.45      970.37     71.08 o 
  -8   7   4     3826.12     3484.18     75.15 o 
  -7   7   4     9446.71    11209.27    109.78 o 
  -6   7   4       10.14      159.62     32.05 o 
  -5   7   4     2477.80     2156.41     39.59 o 
  -4   7   4      250.79      380.28     60.37 o 
  -3   7   4     5421.57     5219.42     94.84 o 
  -2   7   4    18088.43    17239.29    182.77 o 
  -1   7   4     9411.45     8604.89     95.18 o 
   0   7   4     6596.66     5025.96     89.10 o 
   1   7   4      451.55      525.03     43.25 o 
   2   7   4      952.42      629.47     63.74 o 
   3   7   4     9338.63     8296.03     82.42 o 
   4   7   4     1278.62     1137.27     61.66 o 
   5   7   4    10711.12    10504.33    106.10 o 
   6   7   4     4834.66     4272.58     99.73 o 
   7   7   4      380.34      379.33     47.06 o 
   8   7   4      861.07     1252.38     56.43 o 
   9   7   4     6450.49     6882.78     84.78 o 
  10   7   4     1143.31     1273.69     68.04 o 
  11   7   4     4048.82     4167.37     75.11 o 
  12   7   4       27.82        0.00     40.75 o 
  13   7   4        4.78       50.50     43.67 o 
  14   7   4      186.68      244.35     39.12 o 
  15   7   4      442.16      231.62     56.62 o 
  16   7   4      310.76      444.00    163.60 o 
  17   7   4      121.89      510.95    177.38 o 
 -18   8   4      211.40      126.29     90.61 o 
 -17   8   4      267.87      107.64     76.26 o 
 -16   8   4      433.84      265.89    151.05 o 
 -15   8   4      198.72      262.22     82.28 o 
 -14   8   4      408.50      481.84     67.75 o 
 -13   8   4     3356.46     3379.57     88.29 o 
 -12   8   4       19.73       43.29     56.84 o 
 -11   8   4       42.30        0.00     61.62 o 
 -10   8   4      267.80      322.27     64.97 o 
  -9   8   4      993.95     1320.73     59.57 o 
  -8   8   4       34.22       58.42     39.10 o 
  -7   8   4      101.60       99.14     45.04 o 
  -6   8   4        0.43        6.08     24.10 o 
  -5   8   4      695.35      994.35     79.70 o 
  -4   8   4       68.86        9.42     64.65 o 
  -3   8   4      993.44     1687.00     93.31 o 
  -2   8   4        3.12        4.47     53.56 o 
  -1   8   4      151.89      112.24     43.02 o 
   0   8   4      241.82      250.54     46.45 o 
   1   8   4      832.96      853.67     54.86 o 
   2   8   4     8101.20     7302.62    100.91 o 
   3   8   4      361.64      575.38     43.69 o 
   4   8   4     1555.55     1683.12     59.83 o 
   5   8   4      402.99      428.27     44.82 o 
   6   8   4     8998.36     9930.38     99.34 o 
   7   8   4        3.08        0.00     55.72 o 
   8   8   4     2002.44     2505.39     69.47 o 
   9   8   4      310.02      195.44     48.86 o 
  10   8   4      386.69      392.57     49.28 o 
  11   8   4       89.78       61.82     43.67 o 
  12   8   4       17.43       78.01     47.42 o 
  13   8   4       59.88       50.07     39.94 o 
  14   8   4      233.23       90.82     33.08 o 
  15   8   4      239.66      190.64     46.90 o 
  16   8   4       82.74      264.98    195.72 o 
 -17   9   4       88.01      113.82    102.80 o 
 -16   9   4       12.68       55.31     80.16 o 
 -15   9   4       60.03      179.20     83.86 o 
 -14   9   4      366.76      542.09     95.24 o 
 -13   9   4        3.57        2.04     68.63 o 
 -12   9   4      151.27      171.68     83.32 o 
 -11   9   4     1273.37     1363.77    131.88 o 
 -10   9   4     1094.24     1070.44     89.84 o 
  -9   9   4     3141.52     3403.96     80.86 o 
  -8   9   4     2305.72     2455.28     67.02 o 
  -7   9   4    11759.76    11801.97    115.58 o 
  -6   9   4     8308.53     8548.54    154.88 o 
  -5   9   4     1743.42     2163.95    104.67 o 
  -4   9   4     6419.49     6137.83    132.17 o 
  -3   9   4     8583.22     7431.28    141.83 o 
  -2   9   4     6242.88     6694.82    194.71 o 
  -1   9   4      251.31      368.59     60.75 o 
   0   9   4     7785.53     6777.99     82.38 o 
   1   9   4    22064.64    22466.14    198.20 o 
   2   9   4     7380.10     8092.55    101.09 o 
   3   9   4    41432.04    47693.77    260.40 o 
   4   9   4     3149.14     3192.82     74.19 o 
   5   9   4     2505.13     2408.78     62.76 o 
   6   9   4     1855.83     2115.64     63.57 o 
   7   9   4     2770.35     2812.59     70.79 o 
   8   9   4      178.71      110.07     52.57 o 
   9   9   4     1543.86     1597.52     67.37 o 
  10   9   4      285.57      132.21     58.76 o 
  11   9   4       53.98       69.38     59.98 o 
  12   9   4       68.63       45.69     44.19 o 
  13   9   4      938.92     1340.18    145.52 o 
  14   9   4      411.89      347.48     55.86 o 
  15   9   4      922.72      836.72    121.15 o 
  16   9   4      115.89      310.42    152.21 o 
 -17  10   4      175.02      125.53     78.72 o 
 -16  10   4      381.19      179.20    112.24 o 
 -15  10   4        9.40        0.00     80.25 o 
 -14  10   4      747.50      796.31    105.52 o 
 -13  10   4       52.07      115.70     88.51 o 
 -12  10   4      739.97      623.10     75.31 o 
 -11  10   4      732.08      734.42     71.80 o 
 -10  10   4     3584.44     4019.64    108.31 o 
  -9  10   4      370.70      445.73     55.72 o 
  -8  10   4     1723.98     2132.75     64.02 o 
  -7  10   4     3030.50     3048.43    137.28 o 
  -6  10   4       18.15        0.00     95.15 o 
  -5  10   4      842.38      986.76    102.45 o 
  -4  10   4     3844.33     3343.39    123.56 o 
  -3  10   4       36.92       22.22     83.99 o 
  -2  10   4      694.73      707.26     94.17 o 
  -1  10   4     4654.23     4635.41    134.06 o 
   0  10   4       73.97       47.33     44.07 o 
   1  10   4      748.55      855.71    157.47 o 
   2  10   4     4650.59     5246.02     88.63 o 
   3  10   4      665.40      692.43     48.37 o 
   4  10   4      590.89      389.16     54.12 o 
   5  10   4      268.32      448.85     50.32 o 
   6  10   4      229.65      306.93     99.47 o 
   7  10   4      713.13      899.67     80.16 o 
   8  10   4       28.05       14.14     46.67 o 
   9  10   4        7.19        7.72     51.78 o 
  10  10   4       42.07        0.00     60.81 o 
  11  10   4      181.79      239.50     63.75 o 
  12  10   4        2.72       30.27     51.02 o 
  13  10   4      277.51      274.06     57.35 o 
  14  10   4       28.56       42.40     42.70 o 
  15  10   4       27.36        8.58     45.00 o 
 -17  11   4       42.21       14.73     77.91 o 
 -16  11   4      109.47       33.74     88.26 o 
 -15  11   4      346.96      298.07     96.01 o 
 -14  11   4      115.89      105.13     92.53 o 
 -13  11   4       15.55       29.32     69.40 o 
 -12  11   4       49.93       79.22     65.89 o 
 -11  11   4     1022.38     1128.24     82.71 o 
 -10  11   4        1.37       63.28     75.86 o 
  -9  11   4        8.05        0.00    104.86 o 
  -8  11   4        2.49        0.00    100.85 o 
  -7  11   4       93.54      161.20     96.49 o 
  -6  11   4      163.07      162.82     95.51 o 
  -5  11   4     2133.09     2186.52    164.40 o 
  -4  11   4       21.65        0.00     90.98 o 
  -3  11   4     2149.38     2252.69    121.90 o 
  -2  11   4      619.19      608.86    117.64 o 
  -1  11   4     1861.64     1849.77     83.25 o 
   0  11   4     1769.34     2241.49     69.93 o 
   1  11   4     4651.90     4214.89     82.51 o 
   2  11   4     3074.66     2910.73     80.03 o 
   3  11   4     3312.51     3312.59    109.49 o 
   4  11   4       56.82       56.51     43.18 o 
   5  11   4      203.66      141.22     59.30 o 
   6  11   4      290.13      141.82     74.01 o 
   7  11   4      962.61     1434.45    155.37 o 
   8  11   4        3.58       86.73     53.24 o 
   9  11   4      230.76      227.42     62.64 o 
  10  11   4      483.95      570.03     69.61 o 
  11  11   4        2.16        0.00     58.81 o 
  12  11   4      313.89      271.85     82.42 o 
  13  11   4       90.73       42.76     49.29 o 
  14  11   4       10.17       23.69     44.95 o 
  15  11   4       41.01        0.00     43.90 o 
 -16  12   4      436.10      156.35    123.07 o 
 -15  12   4     1778.37     2204.70    170.51 o 
 -14  12   4     1670.85     1658.36    100.38 o 
 -13  12   4      341.41      348.36     84.91 o 
 -12  12   4      130.07      209.91     66.55 o 
 -11  12   4        3.82        0.00    124.23 o 
 -10  12   4        3.62       59.27     94.80 o 
  -9  12   4      154.70      170.98    105.83 o 
  -8  12   4      163.01        0.00     86.31 o 
  -7  12   4      176.53      442.91    111.30 o 
  -6  12   4      595.76      605.11    125.42 o 
  -5  12   4     1085.10     1097.22    142.58 o 
  -4  12   4      129.14      185.84    123.03 o 
  -3  12   4     1497.35     1631.17    144.76 o 
  -2  12   4       26.12        0.00    100.97 o 
  -1  12   4     1300.71     1336.40     92.94 o 
   0  12   4      395.39      455.83     63.38 o 
   1  12   4      217.96      181.75     82.57 o 
   2  12   4        5.61       47.14     54.84 o 
   3  12   4      812.85      843.78     52.90 o 
   4  12   4      479.38      497.14     58.65 o 
   5  12   4       27.84       52.58     43.48 o 
   6  12   4      226.72      101.83     52.24 o 
   7  12   4      142.72       73.60     61.06 o 
   8  12   4      925.32     1089.88    142.93 o 
   9  12   4      577.39      760.62    164.96 o 
  10  12   4     2258.93     2552.42    336.57 o 
  11  12   4      571.83      572.67     75.72 o 
  12  12   4      237.68      249.56     67.69 o 
  13  12   4      292.21      229.93     86.69 o 
  14  12   4       57.77      114.24     81.61 o 
 -15  13   4        3.31        0.00    111.77 o 
 -14  13   4        3.84        0.00    119.73 o 
 -13  13   4       98.28      280.17    115.19 o 
 -12  13   4      146.79      295.09    122.07 o 
 -11  13   4       66.73       57.29    101.49 o 
 -10  13   4      186.90      255.47    130.90 o 
  -9  13   4      319.36      306.30    114.50 o 
  -8  13   4      454.84      311.24    126.27 o 
  -7  13   4      275.36       97.90    130.19 o 
  -6  13   4      312.06      491.89    116.57 o 
  -5  13   4     1586.99     1620.77    158.02 o 
  -4  13   4      501.64      694.68    158.09 o 
  -3  13   4      145.98       42.07    118.98 o 
  -2  13   4      458.19      529.16    138.84 o 
  -1  13   4        1.86        0.00    109.43 o 
   0  13   4      767.69      614.63     58.54 o 
   1  13   4      600.19      914.31    100.24 o 
   2  13   4     2192.71     2459.27    101.54 o 
   3  13   4     1257.73     1333.26     91.62 o 
   4  13   4      194.78      104.03     44.72 o 
   5  13   4        0.97        2.92     40.69 o 
   6  13   4      425.88      261.30     56.83 o 
   7  13   4        0.85        0.00     59.87 o 
   8  13   4       58.68       52.04     71.21 o 
   9  13   4      102.25      130.91     74.26 o 
  10  13   4       45.57        0.00     52.68 o 
  11  13   4        0.48        0.00     59.98 o 
  12  13   4       34.09       33.98     55.80 o 
  13  13   4       57.31       72.47     61.34 o 
  14  13   4      133.32      148.63     76.77 o 
 -15  14   4      185.69       41.24    132.22 o 
 -14  14   4        3.57      161.41    137.85 o 
 -13  14   4      510.52      660.32    157.69 o 
 -12  14   4      121.25      381.03    163.33 o 
 -11  14   4      166.05      212.15    138.66 o 
 -10  14   4      385.48      400.27    159.66 o 
  -9  14   4      440.55      262.19    137.91 o 
  -8  14   4        3.73      161.29    152.84 o 
  -7  14   4      363.73      401.04    143.67 o 
  -6  14   4      202.78      142.31    134.69 o 
  -5  14   4      455.10      444.73    146.58 o 
  -4  14   4      421.16      504.85    168.77 o 
  -3  14   4       11.88        0.00    127.53 o 
  -2  14   4      719.66      785.69    137.96 o 
  -1  14   4      190.68      317.93    142.82 o 
   0  14   4      553.04      578.50     77.51 o 
   1  14   4      431.37      462.17     72.73 o 
   2  14   4       10.52       29.94     49.72 o 
   3  14   4      265.52      204.48     66.89 o 
   4  14   4        0.73       19.30     55.43 o 
   5  14   4       84.59       28.92     46.48 o 
   6  14   4      205.47       92.09     56.81 o 
   7  14   4       46.55       86.03     51.11 o 
   8  14   4      256.84      168.51     77.91 o 
   9  14   4       18.40        0.00     52.24 o 
  10  14   4      397.58      551.29    103.33 o 
  11  14   4       69.01      132.39     62.64 o 
  12  14   4      303.74      172.44     66.61 o 
  13  14   4       84.88       31.71     65.40 o 
 -14  15   4        0.23      103.59    143.01 o 
 -13  15   4        0.00      128.74    141.55 o 
 -12  15   4      154.02      317.68    232.72 o 
 -11  15   4       10.00       12.92    134.64 o 
 -10  15   4        3.83        0.00    107.93 o 
  -9  15   4     1062.15      533.47    301.15 o 
  -8  15   4      554.11      396.46    210.52 o 
  -7  15   4      570.34      634.29    157.03 o 
  -6  15   4      133.66        0.00    125.11 o 
  -5  15   4        0.93      173.45    140.03 o 
  -4  15   4       74.47        0.00    120.83 o 
  -3  15   4        0.51      143.83    122.52 o 
  -2  15   4      148.87      470.98    133.64 o 
  -1  15   4      336.75      471.61    133.49 o 
   0  15   4      167.16      182.98     35.52 o 
   1  15   4       48.19       12.26     69.99 o 
   2  15   4      779.92     1176.95     76.17 o 
   3  15   4     1079.53     1139.90     63.94 o 
   4  15   4     4166.17     4656.23    141.18 o 
   5  15   4     2171.74     1965.09     93.77 o 
   6  15   4      141.94      110.23     54.68 o 
   7  15   4      116.02       91.29     58.22 o 
   8  15   4      475.07      335.17     86.61 o 
   9  15   4       17.80        1.66     53.35 o 
  10  15   4        3.75       10.80     53.27 o 
  11  15   4      108.78       63.18     68.04 o 
  12  15   4       18.10        0.00     53.77 o 
 -13  16   4      430.03      450.04    254.66 o 
 -12  16   4      599.39      503.73    220.40 o 
 -11  16   4      638.81     1189.63    180.58 o 
 -10  16   4      181.34       89.42    110.21 o 
  -9  16   4      910.18      610.06    287.64 o 
  -8  16   4     1413.07     1527.73    185.52 o 
  -7  16   4     2324.85     2693.56    202.47 o 
  -6  16   4     1788.91     2406.54    169.42 o 
  -5  16   4      264.30      367.52    134.87 o 
  -4  16   4      298.12      342.16    149.35 o 
  -3  16   4      346.93      453.36    163.53 o 
  -2  16   4       31.60      135.20    134.32 o 
  -1  16   4       73.36      222.65    143.67 o 
   0  16   4       19.71        0.00    127.90 o 
   1  16   4       17.50       51.59     64.31 o 
   2  16   4      435.80      408.93     86.44 o 
   3  16   4      730.45      723.69     56.14 o 
   4  16   4      163.98      185.59     50.69 o 
   5  16   4      459.69      445.82     55.46 o 
   6  16   4       28.01       55.78     48.25 o 
   7  16   4      208.89      199.40     68.77 o 
   8  16   4      223.88      258.51     71.17 o 
   9  16   4      257.58      253.02     78.08 o 
  10  16   4       17.09       83.34     59.11 o 
  11  16   4      407.00      248.50     69.82 o 
 -12  17   4        6.39       18.97    109.98 o 
 -11  17   4        0.45        0.00    123.83 o 
 -10  17   4       30.80        0.00     95.88 o 
  -9  17   4        2.16        0.00    108.89 o 
  -8  17   4       49.93       11.15     87.15 o 
  -7  17   4        1.62        0.00     82.00 o 
  -6  17   4       10.31       36.97    121.42 o 
  -5  17   4       21.07        0.00    120.00 o 
  -4  17   4        8.11        0.00    123.59 o 
  -3  17   4      988.02     1092.86    208.27 o 
  -2  17   4     1407.10     1743.62    168.22 o 
  -1  17   4     1347.76     1707.49    165.32 o 
   0  17   4      166.62       80.38     66.00 o 
   1  17   4        8.03       45.28     42.09 o 
   2  17   4      730.98      691.77     53.81 o 
   3  17   4      918.73     1200.12     99.40 o 
   4  17   4      313.31      403.08     65.07 o 
   5  17   4      839.52      879.08     80.85 o 
   6  17   4        4.68        0.00     46.06 o 
   7  17   4      139.00      222.05     56.49 o 
   8  17   4      301.42      498.30    101.55 o 
   9  17   4      297.04      142.82     60.35 o 
  10  17   4      120.80      200.80    107.18 o 
 -11  18   4      200.20      162.80    149.80 o 
 -10  18   4      140.12      369.09    127.17 o 
  -9  18   4      102.57       30.62     97.22 o 
  -8  18   4      169.33      143.50    105.34 o 
  -7  18   4      277.38      142.75    102.85 o 
  -6  18   4      358.64      252.78    163.89 o 
  -5  18   4       22.27      141.28    152.24 o 
  -4  18   4      282.40      235.66    146.75 o 
  -3  18   4        5.95        0.00    133.08 o 
  -2  18   4       88.29      165.14    142.19 o 
  -1  18   4       57.00      100.51    162.23 o 
   0  18   4        0.64        2.24    140.62 o 
   1  18   4       29.35        0.00     38.67 o 
   2  18   4      181.77      144.14     60.75 o 
   3  18   4        6.51        2.90     46.40 o 
   4  18   4        1.64       71.01     56.02 o 
   5  18   4        3.36       18.52     42.45 o 
   6  18   4       16.92        0.00     51.34 o 
   7  18   4       26.84       43.71     57.08 o 
   8  18   4       32.31       52.67     85.68 o 
   9  18   4       41.07       93.23     87.37 o 
  -9  19   4       92.85       92.06    106.29 o 
  -8  19   4       14.76       15.60     93.56 o 
  -7  19   4      233.52      187.58    123.35 o 
  -6  19   4      345.08      455.69    375.86 o 
  -5  19   4      123.64      199.45    128.64 o 
  -4  19   4        5.89       95.73    143.63 o 
  -3  19   4      228.21      230.69    203.59 o 
  -2  19   4      180.69        0.00    160.38 o 
  -1  19   4      682.83      639.27    164.43 o 
   0  19   4       92.48      284.39    155.00 o 
   1  19   4      424.60      556.46    252.38 o 
   2  19   4      473.65      392.97     99.63 o 
   3  19   4      985.10      643.70    141.72 o 
   4  19   4      911.81      680.07    261.05 o 
   5  19   4      354.64      402.85     93.85 o 
   6  19   4      158.67      321.36    107.17 o 
   7  19   4       79.07        0.00     91.30 o 
   8  19   4       62.90      277.92    101.99 o 
  -7  20   4        4.21        8.78     97.23 o 
  -6  20   4       10.50        0.00    112.59 o 
  -5  20   4       69.76        0.00     89.44 o 
  -4  20   4      129.75       76.37     90.60 o 
  -3  20   4      174.00      110.42     89.10 o 
  -2  20   4        0.19       31.22    139.49 o 
  -1  20   4        5.86      381.80    168.45 o 
   0  20   4        2.19        0.00    166.89 o 
   1  20   4      216.14       10.59     77.03 o 
   2  20   4      369.81      113.63    176.33 o 
   3  20   4        0.01       81.64    146.18 o 
   4  20   4        0.18        0.00     91.15 o 
   5  20   4      208.52       76.53     75.01 o 
   6  20   4      122.09      275.08    105.49 o 
  -5  21   4      127.91      113.64     92.76 o 
  -4  21   4      166.00      163.36    124.54 o 
  -3  21   4      222.45       73.81     86.24 o 
  -2  21   4      474.01      682.52    646.97 o 
  -1  21   4       66.45      271.57    238.37 o 
   0  21   4      215.62       28.35    137.34 o 
   1  21   4      107.56       65.04    126.62 o 
   2  21   4      275.48      300.29    275.87 o 
   3  21   4       71.18        0.00    219.55 o 
 -19   1   5       25.24        0.00     55.21 o 
 -18   1   5      441.04      235.93    138.26 o 
 -17   1   5      203.13      128.63     82.49 o 
 -16   1   5     1653.86     1953.03     74.40 o 
 -15   1   5      551.64      552.69     70.00 o 
 -14   1   5      822.63      889.47     72.52 o 
 -13   1   5      362.67      511.83     62.89 o 
 -12   1   5       76.95        0.94     54.06 o 
 -11   1   5     1412.22     1461.76     73.46 o 
 -10   1   5     2537.61     2570.75     79.70 o 
  -9   1   5     4382.95     3772.60     74.76 o 
  -8   1   5       67.98       46.11     45.52 o 
  -7   1   5      901.86     1093.36     58.73 o 
  -6   1   5     5821.67     3098.72     92.60 o 
  -5   1   5    15939.22    21436.79    163.60 o 
  -4   1   5     7204.37     3393.15     83.57 o 
  -3   1   5    59671.93    81035.05    442.54 o 
  -2   1   5   102933.54   116290.06    544.60 o 
  -1   1   5    14837.35    18179.60    125.48 o 
   0   1   5     7266.01     5018.45     63.09 o 
   1   1   5     1889.26     1222.10     34.93 o 
   2   1   5     1120.82     1298.42     31.32 o 
   3   1   5     8698.09     7795.81     43.14 o 
   4   1   5    19871.63    19952.71    117.40 o 
   5   1   5     3967.58     2909.07     47.75 o 
   6   1   5       91.52      165.98     51.50 o 
   7   1   5     2626.97     3557.71     83.26 o 
   8   1   5     6241.71     5379.10    118.23 o 
   9   1   5      902.61      896.13     76.73 o 
  10   1   5      688.22      919.53     82.81 o 
  11   1   5        5.13        0.00     73.74 o 
  12   1   5       32.88       94.69     87.99 o 
  13   1   5       34.61        0.00     92.30 o 
  14   1   5     1609.42     2302.78    209.14 o 
  15   1   5      225.83      198.88    173.45 o 
  16   1   5      367.77        4.70    133.25 o 
  17   1   5        0.95        0.00    158.18 o 
 -19   2   5       11.01        0.00     43.70 o 
 -18   2   5        2.25        1.22     47.48 o 
 -17   2   5       49.65        8.13     45.74 o 
 -16   2   5        4.60       14.47     47.35 o 
 -15   2   5     1466.63     1599.54     70.46 o 
 -14   2   5        3.89       20.56     56.10 o 
 -13   2   5     5341.74     5847.05    102.69 o 
 -12   2   5     1790.54     1832.04     69.50 o 
 -11   2   5      447.11      770.78     77.38 o 
 -10   2   5       11.64        0.00     48.01 o 
  -9   2   5      340.52      174.76     45.45 o 
  -8   2   5        2.71       50.86     46.42 o 
  -7   2   5     1110.25     1232.36     72.03 o 
  -6   2   5     2999.76     2452.79     84.55 o 
  -5   2   5      264.68      471.31     66.13 o 
  -4   2   5       92.60      134.02     53.43 o 
  -3   2   5     4056.26     1349.34     91.56 o 
  -2   2   5    21102.29    16715.21    133.57 o 
  -1   2   5    18743.85    14797.25    130.99 o 
   0   2   5     6494.47     9910.56     77.93 o 
   1   2   5     1488.59     2790.73     43.30 o 
   2   2   5      290.47      246.96     25.27 o 
   3   2   5     6543.45     5292.89     46.42 o 
   4   2   5      834.99     1027.52     29.86 o 
   5   2   5     2210.08     1519.18     31.76 o 
   6   2   5     1624.32     1588.37     44.56 o 
   7   2   5     2244.94     2232.78     45.84 o 
   8   2   5    10051.38    11297.03     71.04 o 
   9   2   5     1187.50     1482.96     80.80 o 
  10   2   5       91.47       20.07     69.26 o 
  11   2   5      201.87      200.55     77.92 o 
  12   2   5     2669.32     3016.88    168.52 o 
  13   2   5        6.01       10.44     88.49 o 
  14   2   5       24.51       60.41    103.53 o 
  15   2   5     1135.68     1395.95    180.05 o 
  16   2   5      100.31       63.39    147.55 o 
  17   2   5       26.13       17.29    146.26 o 
 -19   3   5       12.90       15.52     39.51 o 
 -18   3   5       12.44        9.57     50.74 o 
 -17   3   5        3.76        0.00     46.98 o 
 -16   3   5      257.57       92.53     65.33 o 
 -15   3   5     1458.57     1809.79     73.21 o 
 -14   3   5        5.36        9.78     46.84 o 
 -13   3   5      315.83      646.99     67.40 o 
 -12   3   5     1050.73     1099.83     70.05 o 
 -11   3   5     6081.08     6239.50     91.33 o 
 -10   3   5     9933.16    10181.30    135.34 o 
  -9   3   5     4268.27     4769.74     79.59 o 
  -8   3   5      221.32      130.35     42.97 o 
  -7   3   5     3922.77     4537.61     93.73 o 
  -6   3   5    18822.24    16020.70    137.84 o 
  -5   3   5      949.66      714.14     69.27 o 
  -4   3   5       12.08        0.00     50.51 o 
  -3   3   5    10732.68     9266.24    110.50 o 
  -2   3   5    21051.46    22321.09    165.06 o 
  -1   3   5     4154.99     1580.39     62.08 o 
   0   3   5     2118.04     1013.41     44.48 o 
   1   3   5     1852.61      985.46     41.90 o 
   2   3   5    19370.53    19398.73     98.33 o 
   3   3   5      640.35      783.69     32.63 o 
   4   3   5    32949.81    30945.45    155.19 o 
   5   3   5      235.24      222.02     21.86 o 
   6   3   5    16461.83    18709.74     84.99 o 
   7   3   5    15964.48    13944.13     86.57 o 
   8   3   5     2200.02     2679.17     32.71 o 
   9   3   5     6048.65     7474.54     69.46 o 
  10   3   5     2612.48     2274.03     38.83 o 
  11   3   5       11.46       19.59     33.67 o 
  12   3   5      438.03      723.54    108.25 o 
  13   3   5      352.72      361.00    107.97 o 
  14   3   5       19.91        0.00    107.12 o 
  15   3   5       93.74       39.11    166.60 o 
  16   3   5      121.80        0.00    175.15 o 
  17   3   5        4.03        7.18    142.13 o 
 -19   4   5      724.91      154.27    104.64 o 
 -18   4   5      384.98      184.26     83.46 o 
 -17   4   5       56.68        0.00     48.90 o 
 -16   4   5       16.66       21.47     53.64 o 
 -15   4   5     1242.17     1746.37     95.98 o 
 -14   4   5     4528.10     4136.88     89.98 o 
 -13   4   5      377.81      420.35     75.76 o 
 -12   4   5       39.28       41.29     55.39 o 
 -11   4   5      434.39      492.73     66.00 o 
 -10   4   5      114.16       89.24     46.30 o 
  -9   4   5     1009.67     1160.53     76.31 o 
  -8   4   5     1395.69     1683.84     56.22 o 
  -7   4   5     2185.79     1949.18     56.15 o 
  -6   4   5      358.14      377.80     54.15 o 
  -5   4   5     2955.67     3145.05     88.57 o 
  -4   4   5        1.48      166.32     69.96 o 
  -3   4   5     5528.35     6567.32     97.95 o 
  -2   4   5     1047.32     1564.86     73.59 o 
  -1   4   5      826.33      602.84     46.17 o 
   0   4   5     1546.54     1802.06     45.80 o 
   1   4   5     9162.70    10579.79     78.39 o 
   2   4   5     4807.34     4192.18     61.26 o 
   3   4   5     3031.20     4302.54     59.21 o 
   4   4   5      648.51      983.86     63.95 o 
   5   4   5     3356.32     3695.23     38.66 o 
   6   4   5     9030.67    10683.67     68.62 o 
   7   4   5      284.66      426.70     29.23 o 
   8   4   5      779.45      742.89     27.99 o 
   9   4   5     2729.36     3073.26     38.37 o 
  10   4   5      106.70      111.83     22.98 o 
  11   4   5       92.00      146.43     29.39 o 
  12   4   5       69.99       37.24     27.09 o 
  13   4   5       40.32       33.99     28.69 o 
  14   4   5     1023.58     1529.85    254.70 o 
  15   4   5      391.97      416.78    185.94 o 
  16   4   5      759.52      823.72    560.67 o 
  17   4   5      389.72        0.00    153.54 o 
 -19   5   5        1.40       45.44     59.25 o 
 -18   5   5        0.22       56.12     54.21 o 
 -17   5   5        2.62       34.94     51.83 o 
 -16   5   5     1704.99     2462.22     83.52 o 
 -15   5   5      138.83      220.21     63.23 o 
 -14   5   5      522.61      451.92     63.58 o 
 -13   5   5     2334.98     2566.03     83.67 o 
 -12   5   5        1.14        0.00     57.18 o 
 -11   5   5      136.32      108.32     54.34 o 
 -10   5   5       50.41       40.97     48.41 o 
  -9   5   5       14.42        8.62     45.37 o 
  -8   5   5     6183.28     6515.15     95.79 o 
  -7   5   5    11191.14     9575.35    105.28 o 
  -6   5   5     1805.60     2303.73     61.43 o 
  -5   5   5     3429.59     3542.99     92.17 o 
  -4   5   5     1856.91     1428.74     77.67 o 
  -3   5   5    14658.57    14518.03    160.25 o 
  -2   5   5      230.66      374.96     30.86 o 
  -1   5   5     2431.63     2183.76     54.54 o 
   0   5   5    11261.93     9411.43     73.32 o 
   1   5   5    35771.82    37342.74    195.86 o 
   2   5   5     2989.82     2687.01     56.51 o 
   3   5   5     5315.27     4086.81     60.41 o 
   4   5   5     1207.90     1071.73     39.45 o 
   5   5   5     3981.64     4009.07     59.09 o 
   6   5   5     1215.63     1043.19     36.80 o 
   7   5   5      120.21      154.47     27.18 o 
   8   5   5      851.82      749.91     30.11 o 
   9   5   5      463.98      381.29     42.60 o 
  10   5   5      301.94      235.62     33.95 o 
  11   5   5     1282.67     1044.16     47.62 o 
  12   5   5      114.97      118.10     27.03 o 
  13   5   5       88.49       74.49     35.12 o 
  14   5   5      242.30      431.74    116.98 o 
  15   5   5       76.12       98.67    140.77 o 
  16   5   5      219.38        0.00    153.30 o 
  17   5   5       51.75       43.91    179.26 o 
 -18   6   5      558.75      348.30    142.21 o 
 -17   6   5      596.47      351.81    171.60 o 
 -16   6   5        9.53       55.74     63.88 o 
 -15   6   5      400.04      356.50     64.62 o 
 -14   6   5     1210.00     1361.52     73.69 o 
 -13   6   5      504.16      580.19     71.44 o 
 -12   6   5      118.35      252.64     62.66 o 
 -11   6   5     2066.03     2093.11     72.28 o 
 -10   6   5     1086.18     1109.41     72.63 o 
  -9   6   5     2065.58     1961.13     65.85 o 
  -8   6   5      371.81      245.24     44.25 o 
  -7   6   5     2017.66     2433.11     57.26 o 
  -6   6   5     1849.15     1554.75     48.78 o 
  -5   6   5      858.69     1027.66     52.68 o 
  -4   6   5      680.31     1163.89     28.77 o 
  -3   6   5      630.64      575.41     64.95 o 
  -2   6   5       18.05        0.00     14.79 o 
  -1   6   5     3865.23     2939.35     42.90 o 
   0   6   5      972.41      623.54     32.26 o 
   1   6   5     1594.50     2108.82     54.16 o 
   2   6   5     1359.87     1718.19     48.73 o 
   3   6   5     9959.79     7832.84     75.35 o 
   4   6   5      856.66      899.17     49.59 o 
   5   6   5      139.07      174.72     37.66 o 
   6   6   5     2865.95     2703.31     45.80 o 
   7   6   5    13112.35    14476.11     90.01 o 
   8   6   5     1805.33     2020.52     43.70 o 
   9   6   5     3666.79     3869.67     64.27 o 
  10   6   5     2379.00     2044.55     43.76 o 
  11   6   5      230.58      283.89     38.17 o 
  12   6   5     2772.59     2971.34     69.21 o 
  13   6   5     3660.18     4356.95    204.34 o 
  14   6   5      743.05     1024.37     84.12 o 
  15   6   5      159.97       48.91     97.74 o 
  16   6   5      801.60     1532.27    219.14 o 
  17   6   5      243.16      252.42    208.43 o 
 -18   7   5      123.94      181.50     78.22 o 
 -17   7   5        5.03       16.31     54.20 o 
 -16   7   5       29.36        8.69     58.66 o 
 -15   7   5      973.17     1016.07     76.88 o 
 -14   7   5     5087.97     6229.98    119.33 o 
 -13   7   5       30.92       60.42     59.23 o 
 -12   7   5        8.91        0.00     52.40 o 
 -11   7   5      100.56       82.89     68.72 o 
 -10   7   5     2082.32     2339.41     74.89 o 
  -9   7   5     1566.41     1851.82     72.44 o 
  -8   7   5      559.19      763.63     58.89 o 
  -7   7   5      776.39      859.22     45.47 o 
  -6   7   5        1.77       88.69     40.83 o 
  -5   7   5      120.20      109.94     41.25 o 
  -4   7   5      256.94      376.68     66.65 o 
  -3   7   5      193.78       83.73     55.09 o 
  -2   7   5        0.12        0.00     49.44 o 
  -1   7   5     3919.26     3461.15     98.85 o 
   0   7   5       50.70       16.50     24.59 o 
   1   7   5     6460.17     5493.43     68.63 o 
   2   7   5      290.67      418.43     66.70 o 
   3   7   5      765.51      768.27     45.70 o 
   4   7   5     1693.63     2373.97     55.82 o 
   5   7   5     5444.45     5075.92     71.91 o 
   6   7   5      372.62      627.81     40.56 o 
   7   7   5       35.28       54.13     33.58 o 
   8   7   5       42.09        9.11     41.53 o 
   9   7   5       23.31       80.47     33.75 o 
  10   7   5      310.10      318.42     47.71 o 
  11   7   5      946.11      775.98     68.08 o 
  12   7   5       66.47        3.34     30.84 o 
  13   7   5      702.69      682.18     64.64 o 
  14   7   5      145.47       89.23     17.99 o 
  15   7   5      143.03        0.00     59.76 o 
  16   7   5      145.55      157.26    152.60 o 
 -18   8   5      805.00      521.04    259.89 o 
 -17   8   5      410.23      162.90     98.19 o 
 -16   8   5     1120.63     1155.96    115.63 o 
 -15   8   5     1922.00     2801.87    141.60 o 
 -14   8   5     2453.42     3229.02     98.95 o 
 -13   8   5      586.44      968.53     76.83 o 
 -12   8   5     7548.50     8533.79    117.74 o 
 -11   8   5     2514.74     3041.13    125.80 o 
 -10   8   5      780.53      773.65     61.01 o 
  -9   8   5     3714.05     3761.42     76.83 o 
  -8   8   5     1070.24     1078.91     52.18 o 
  -7   8   5      817.02      994.48     74.31 o 
  -6   8   5      626.44      504.85     30.19 o 
  -5   8   5      424.37      498.87     71.66 o 
  -4   8   5     1252.77     1288.67    111.90 o 
  -3   8   5     1123.27      935.65     88.50 o 
  -2   8   5     5099.38     5073.71    142.60 o 
  -1   8   5       97.60      184.98     72.54 o 
   0   8   5      862.02      978.85     41.76 o 
   1   8   5    11739.91    11047.11    137.37 o 
   2   8   5     1014.78      943.59     59.20 o 
   3   8   5    12503.75    11042.66    134.57 o 
   4   8   5     2226.60     2741.44     61.52 o 
   5   8   5      580.15      673.37     54.59 o 
   6   8   5     1256.99     1217.21     52.49 o 
   7   8   5     4011.78     4489.71     68.17 o 
   8   8   5       97.94       41.42     38.27 o 
   9   8   5     2953.34     3220.18     64.03 o 
  10   8   5      296.09      490.22     58.22 o 
  11   8   5        8.65        0.00     38.07 o 
  12   8   5     2352.26     2885.35     58.73 o 
  13   8   5     1397.20     1604.30     67.10 o 
  14   8   5      152.58      162.29     31.27 o 
  15   8   5      528.21      410.27    132.48 o 
  16   8   5      281.49      491.13    269.57 o 
 -18   9   5      181.94       96.67     75.59 o 
 -17   9   5        5.11       41.56     77.93 o 
 -16   9   5        1.52       11.59     95.33 o 
 -15   9   5      873.38      960.86    101.55 o 
 -14   9   5        0.34      115.86     62.91 o 
 -13   9   5      269.24      513.13     70.12 o 
 -12   9   5      820.34      689.58     70.03 o 
 -11   9   5      224.59      155.79     57.54 o 
 -10   9   5      894.63      697.43     59.60 o 
  -9   9   5       37.72       57.50     60.73 o 
  -8   9   5     4984.06     6750.52     86.58 o 
  -7   9   5     3603.32     3916.28     67.58 o 
  -6   9   5      815.42      777.18     76.65 o 
  -5   9   5      235.56      104.19    101.76 o 
  -4   9   5      200.20      133.98     85.71 o 
  -3   9   5     8474.32     8072.27    159.16 o 
  -2   9   5     1813.83     1713.70    108.49 o 
  -1   9   5       44.63       73.72     45.06 o 
   0   9   5    12962.64    14323.87    125.16 o 
   1   9   5        6.81       31.64     53.34 o 
   2   9   5      110.51       65.90     59.21 o 
   3   9   5     1020.33     1229.14     57.16 o 
   4   9   5      726.18      862.88     79.14 o 
   5   9   5      147.62      177.33     47.45 o 
   6   9   5      296.25      249.32     47.69 o 
   7   9   5       62.98        0.00     35.90 o 
   8   9   5      524.54      650.84     68.62 o 
   9   9   5     2581.73     2875.22     68.03 o 
  10   9   5       91.76       98.83     46.83 o 
  11   9   5      848.68      674.09     56.43 o 
  12   9   5      118.33       49.02     43.83 o 
  13   9   5        8.17        0.00     51.50 o 
  14   9   5       11.92        0.00     35.12 o 
  15   9   5      242.10      123.66     60.06 o 
  16   9   5       26.92       59.58    180.60 o 
 -17  10   5      191.97      145.28     90.82 o 
 -16  10   5      238.79      345.20    101.05 o 
 -15  10   5     1481.30     1498.76    101.13 o 
 -14  10   5     2656.68     2650.44    225.44 o 
 -13  10   5      365.27      316.96     75.75 o 
 -12  10   5       25.69      110.94     62.29 o 
 -11  10   5      190.66      279.53     70.60 o 
 -10  10   5      390.94      584.58     81.88 o 
  -9  10   5      835.68      750.71     57.08 o 
  -8  10   5     1186.46     1298.55    101.69 o 
  -7  10   5      276.36      261.25     98.63 o 
  -6  10   5      484.62      563.40    100.53 o 
  -5  10   5      258.92      200.75     98.10 o 
  -4  10   5      653.16      723.60    100.28 o 
  -3  10   5       75.01      255.31     88.88 o 
  -2  10   5       67.60      194.43    111.41 o 
  -1  10   5       69.58       39.56     20.04 o 
   0  10   5     1094.35      876.60    200.81 o 
   1  10   5     5712.98     5950.62    195.79 o 
   2  10   5        3.10        0.00     53.82 o 
   3  10   5    17196.52    20222.04    209.67 o 
   4  10   5     3127.20     3636.46     80.66 o 
   5  10   5     1281.09     1550.40     63.87 o 
   6  10   5      987.38     1213.45     59.66 o 
   7  10   5      329.93      388.01     54.13 o 
   8  10   5      505.87      829.90     56.82 o 
   9  10   5     4044.49     4293.00     81.86 o 
  10  10   5      193.60      181.32     52.96 o 
  11  10   5      851.65      928.94     69.85 o 
  12  10   5      932.68     1372.61    139.21 o 
  13  10   5      235.57      250.63     59.64 o 
  14  10   5        5.50        0.00     35.85 o 
  15  10   5       13.48        0.00     66.13 o 
 -17  11   5      490.44      377.62    175.10 o 
 -16  11   5      423.73      413.39    131.30 o 
 -15  11   5      383.57      617.90    100.64 o 
 -14  11   5       57.11        0.00     74.44 o 
 -13  11   5     1019.56     1100.87     89.63 o 
 -12  11   5        4.08        0.00     70.95 o 
 -11  11   5       47.75       37.54     51.51 o 
 -10  11   5     1050.19     1422.66     92.44 o 
  -9  11   5      243.96      162.21    100.96 o 
  -8  11   5     2292.63     3022.23    139.36 o 
  -7  11   5     1665.01     1279.11    118.87 o 
  -6  11   5     1622.68     2059.33    161.99 o 
  -5  11   5     1134.91     1313.39    118.32 o 
  -4  11   5       86.34       12.35     94.48 o 
  -3  11   5      300.59      501.74    102.79 o 
  -2  11   5     3934.01     3714.30    132.88 o 
  -1  11   5      951.04     1078.94    373.97 o 
   0  11   5     2525.74     2602.26     79.60 o 
   1  11   5      528.88      586.67     52.14 o 
   2  11   5      335.38      432.73     78.16 o 
   3  11   5     9052.88     8658.71    108.17 o 
   4  11   5     2233.02     1946.42     65.67 o 
   5  11   5       77.89      178.03     47.21 o 
   6  11   5      370.35      492.24     59.13 o 
   7  11   5      817.84      744.08     61.97 o 
   8  11   5       48.40       39.86     54.73 o 
   9  11   5       11.14       22.43     51.41 o 
  10  11   5      109.64       83.65     57.04 o 
  11  11   5      989.03     1263.10    134.38 o 
  12  11   5      611.85      622.80    158.58 o 
  13  11   5        6.90       26.51     46.87 o 
  14  11   5      101.73       99.99     44.18 o 
  15  11   5      355.62      229.70    162.38 o 
 -16  12   5      438.10      278.11     90.80 o 
 -15  12   5      746.05      832.77     97.38 o 
 -14  12   5       38.99       13.20     68.06 o 
 -13  12   5        2.01       97.42     85.61 o 
 -12  12   5      611.96      575.40     95.27 o 
 -11  12   5      741.17      857.64    124.63 o 
 -10  12   5     1717.10     2102.69    137.76 o 
  -9  12   5     2836.22     3517.31    152.46 o 
  -8  12   5      592.63      664.28    119.98 o 
  -7  12   5     1133.31     1218.09    137.62 o 
  -6  12   5     1695.87     1501.27    172.75 o 
  -5  12   5      943.63     1130.06    134.91 o 
  -4  12   5     2061.48     2398.06    136.46 o 
  -3  12   5      207.36      433.77    122.44 o 
  -2  12   5      596.60      695.07    133.53 o 
  -1  12   5      198.28      254.34    119.19 o 
   0  12   5     2384.78     2755.14     63.37 o 
   1  12   5      214.89      239.93     47.11 o 
   2  12   5      346.09      375.45     76.03 o 
   3  12   5       86.24      121.89     47.35 o 
   4  12   5      401.96      302.09     52.91 o 
   5  12   5     1023.62     1347.40     61.89 o 
   6  12   5      849.66     1086.85     83.76 o 
   7  12   5     1355.96     1021.85    121.08 o 
   8  12   5       44.52        0.00     47.53 o 
   9  12   5       45.44       53.99     58.03 o 
  10  12   5     1852.52     2167.56     81.96 o 
  11  12   5        1.48        0.00     55.57 o 
  12  12   5      753.25      666.93    188.58 o 
  13  12   5      189.56      148.79     71.01 o 
  14  12   5       61.10       39.28     54.96 o 
 -15  13   5      387.81      393.37     86.82 o 
 -14  13   5      232.42      385.42    134.28 o 
 -13  13   5       11.26        0.00     94.18 o 
 -12  13   5      131.79       25.06    171.20 o 
 -11  13   5       15.45      102.40    139.92 o 
 -10  13   5       15.92        0.00    104.27 o 
  -9  13   5      860.23     1113.73    134.62 o 
  -8  13   5     1842.37     2164.93    172.34 o 
  -7  13   5     2533.97     2626.00    153.71 o 
  -6  13   5      990.74     1108.59    133.05 o 
  -5  13   5     2494.81     2442.05    146.38 o 
  -4  13   5     1139.57      992.26    126.58 o 
  -3  13   5     7050.96     7729.66    431.57 o 
  -2  13   5     2742.13     2850.27    175.86 o 
  -1  13   5     1914.97     1848.95    157.97 o 
   0  13   5      623.95      611.53     42.95 o 
   1  13   5     2007.92     1916.71     93.35 o 
   2  13   5     6566.75     7137.57    136.04 o 
   3  13   5     2522.38     2718.70     73.23 o 
   4  13   5     1711.80     1778.45     99.88 o 
   5  13   5       49.91       56.74     55.08 o 
   6  13   5      492.56      563.57     85.84 o 
   7  13   5      802.81      798.01     76.18 o 
   8  13   5      113.71      107.09     58.13 o 
   9  13   5      212.86      326.77     63.87 o 
  10  13   5        9.00        5.03     49.35 o 
  11  13   5       41.82        0.00     66.57 o 
  12  13   5        1.45        4.14     65.40 o 
  13  13   5       40.24       31.11     52.22 o 
  14  13   5        0.70       23.44     50.02 o 
 -15  14   5      166.76      150.56    208.58 o 
 -14  14   5       76.25        0.00     99.64 o 
 -13  14   5      273.79      221.70    180.69 o 
 -12  14   5        2.51       64.53    199.15 o 
 -11  14   5       71.81       76.46    112.07 o 
 -10  14   5      708.47      928.64    157.36 o 
  -9  14   5      226.61      395.02    122.82 o 
  -8  14   5        0.04       32.26    103.27 o 
  -7  14   5       82.60       30.18    100.09 o 
  -6  14   5      620.20      765.95    182.97 o 
  -5  14   5      830.83     1064.05    161.42 o 
  -4  14   5       89.88      238.77    140.76 o 
  -3  14   5       28.48        0.00    138.16 o 
  -2  14   5      676.45      620.80    148.64 o 
  -1  14   5     2022.20     2153.93    197.60 o 
   0  14   5     2676.37     3193.09    172.68 o 
   1  14   5     1139.17     1339.34     65.30 o 
   2  14   5      240.69      316.97     61.94 o 
   3  14   5     1157.64      993.15    142.02 o 
   4  14   5        0.39        0.00     46.39 o 
   5  14   5      410.22      435.42     59.79 o 
   6  14   5      914.99      933.15     73.57 o 
   7  14   5      229.35      225.22     74.89 o 
   8  14   5      584.16      917.35     96.72 o 
   9  14   5      284.40      157.19     64.78 o 
  10  14   5       52.58       20.56     58.42 o 
  11  14   5       29.10        0.00     58.69 o 
  12  14   5      104.41      101.32     66.69 o 
  13  14   5        0.96       52.68     60.10 o 
 -14  15   5       65.64      192.81    154.21 o 
 -13  15   5      271.95      149.15    146.51 o 
 -12  15   5       26.52        0.00    138.88 o 
 -11  15   5      488.86      474.25    220.02 o 
 -10  15   5     2209.20     2706.24    330.06 o 
  -9  15   5     1367.67     1190.62    181.03 o 
  -8  15   5     2501.56     2693.28    464.59 o 
  -7  15   5     3196.47     4208.31    212.88 o 
  -6  15   5     1636.07     1951.81    186.51 o 
  -5  15   5       74.02      238.98    147.25 o 
  -4  15   5      151.64      153.38    141.15 o 
  -3  15   5      126.72      377.47    177.94 o 
  -2  15   5     2920.66     3904.73    178.95 o 
  -1  15   5      280.03      374.73    131.56 o 
   0  15   5       33.51      116.07     70.87 o 
   1  15   5      165.58      151.27     48.82 o 
   2  15   5     4008.64     4973.12    124.01 o 
   3  15   5     4341.80     4544.49    161.99 o 
   4  15   5     3466.97     3900.13     97.88 o 
   5  15   5     1455.75     1240.24     66.75 o 
   6  15   5     2456.50     2861.77    165.33 o 
   7  15   5     1185.02     1422.85    154.60 o 
   8  15   5      435.04      329.11     85.55 o 
   9  15   5      408.92      247.99     80.25 o 
  10  15   5      127.04       92.87     67.14 o 
  11  15   5      327.85      204.21     96.91 o 
  12  15   5      185.44      155.07     69.26 o 
 -13  16   5       21.68        0.00    147.50 o 
 -12  16   5      311.96      438.75    237.54 o 
 -11  16   5        1.93        0.00    130.94 o 
 -10  16   5      220.07      155.96    127.12 o 
  -9  16   5      325.87      269.04    146.73 o 
  -8  16   5      522.36      538.48    185.89 o 
  -7  16   5     1327.23      940.49    178.88 o 
  -6  16   5      137.51      474.22    164.05 o 
  -5  16   5     1004.40      833.84    172.00 o 
  -4  16   5      361.05      479.30    140.14 o 
  -3  16   5      784.45      909.14    165.95 o 
  -2  16   5       50.76        0.00    146.26 o 
  -1  16   5        1.28        0.00    114.15 o 
   0  16   5      101.22      251.78    130.22 o 
   1  16   5       15.97      123.52    104.81 o 
   2  16   5     2013.59     2425.19    136.84 o 
   3  16   5     2891.50     2953.17     89.95 o 
   4  16   5      317.73      441.57     70.33 o 
   5  16   5        6.04        0.00     57.47 o 
   6  16   5       48.26      149.18     71.06 o 
   7  16   5       40.80        0.00     56.19 o 
   8  16   5      122.01       65.77     62.15 o 
   9  16   5        5.59        0.00     60.07 o 
  10  16   5        0.14        0.00     62.79 o 
  11  16   5       65.13        0.00     52.00 o 
 -12  17   5      118.74      163.86    124.66 o 
 -11  17   5      106.79        0.00    122.17 o 
 -10  17   5       70.76        0.00    164.10 o 
  -9  17   5      338.68        5.29     98.64 o 
  -8  17   5        2.97       13.81     98.89 o 
  -7  17   5      332.57      272.99    144.93 o 
  -6  17   5      854.50      690.35    334.38 o 
  -5  17   5     1097.26      778.68    304.59 o 
  -4  17   5     2169.07     2550.52    204.19 o 
  -3  17   5       15.60       79.43    127.01 o 
  -2  17   5      165.25       30.24    147.95 o 
  -1  17   5       81.83      163.75    135.42 o 
   0  17   5     2717.55     3023.76    261.36 o 
   1  17   5      632.83      633.57     78.88 o 
   2  17   5        4.33        0.00     41.38 o 
   3  17   5     2241.75     2935.29    133.01 o 
   4  17   5     2459.68     3167.28    139.41 o 
   5  17   5       80.25       98.92     60.89 o 
   6  17   5      165.58      168.03     60.58 o 
   7  17   5      519.79      485.73     90.61 o 
   8  17   5      103.16       63.50     56.16 o 
   9  17   5        3.79        0.00     52.43 o 
  10  17   5      149.13      110.25     62.24 o 
 -11  18   5      520.12      488.55    159.15 o 
 -10  18   5      794.00     1035.21    329.39 o 
  -9  18   5        6.89        0.00    102.34 o 
  -8  18   5        3.12       22.62    157.21 o 
  -7  18   5       77.73        0.00    132.30 o 
  -6  18   5       65.06        0.00    134.19 o 
  -5  18   5      208.40       88.17    135.89 o 
  -4  18   5      248.73      222.91    147.14 o 
  -3  18   5       66.16      120.38    139.36 o 
  -2  18   5       30.20        0.00    129.28 o 
  -1  18   5        0.00       59.93    135.45 o 
   0  18   5       16.71        0.00    152.37 o 
   1  18   5      110.81      125.09     71.82 o 
   2  18   5       73.65       34.05     42.81 o 
   3  18   5      170.40       77.51     58.29 o 
   4  18   5      401.51      361.11     91.91 o 
   5  18   5      339.95      224.36     83.86 o 
   6  18   5       75.37       11.46     60.00 o 
   7  18   5       19.05       22.80     68.41 o 
   8  18   5       80.64      207.23     92.75 o 
   9  18   5       22.14      124.33     96.60 o 
  -9  19   5      166.35      263.34    173.98 o 
  -8  19   5       42.37       56.53    108.60 o 
  -7  19   5      207.94      205.84    146.87 o 
  -6  19   5      366.37      337.40    212.33 o 
  -5  19   5      118.39      339.66    163.15 o 
  -4  19   5      542.68      508.80    319.00 o 
  -3  19   5      507.99      772.98    395.45 o 
  -2  19   5     1180.61     1014.48    527.23 o 
  -1  19   5     1503.83     1755.39    250.17 o 
   0  19   5      315.98      519.57    162.51 o 
   1  19   5      302.15      606.85    168.53 o 
   2  19   5      617.80      474.76    105.62 o 
   3  19   5        7.70        0.00     70.22 o 
   4  19   5      108.15       26.94     43.85 o 
   5  19   5      106.17      268.92    107.55 o 
   6  19   5       70.29       60.51    103.93 o 
   7  19   5      181.22      251.68     90.89 o 
  -7  20   5       89.76       59.81    104.37 o 
  -6  20   5       74.01      169.14    107.45 o 
  -5  20   5      119.32       50.28     95.28 o 
  -4  20   5      105.14      249.08    195.82 o 
  -3  20   5       72.40       53.42    147.68 o 
  -2  20   5        3.48       34.05    159.74 o 
  -1  20   5       20.00        0.00    154.83 o 
   0  20   5       40.14      235.00    216.92 o 
   1  20   5       22.04        0.00    119.37 o 
   2  20   5       12.73      159.03    136.58 o 
   3  20   5        5.74        0.00    172.24 o 
   4  20   5       19.95       19.75     85.14 o 
   5  20   5       28.40        0.00     84.16 o 
   6  20   5       32.43      143.27    141.31 o 
  -5  21   5       69.37       99.74     98.19 o 
  -4  21   5       67.56      132.42    154.49 o 
  -3  21   5      382.51      165.53    170.31 o 
  -2  21   5      203.18      332.70    180.53 o 
  -1  21   5      159.34      234.87    189.83 o 
   0  21   5      260.99      602.43    217.19 o 
   1  21   5       28.39       62.09    178.06 o 
   2  21   5       58.41        0.00    126.07 o 
   3  21   5       29.02        0.00    128.04 o 
 -19   0   6     1908.61     1819.33    107.37 o 
 -18   0   6      202.33       24.36     82.49 o 
 -17   0   6      681.77        0.00    101.05 o 
 -16   0   6      533.61      408.95     94.16 o 
 -15   0   6     1733.43     1907.95    247.02 o 
 -14   0   6      924.34      987.79    137.96 o 
 -13   0   6     8093.32     7621.10    164.87 o 
 -12   0   6      362.47      963.64    198.97 o 
 -11   0   6     1409.53     1602.72     89.46 o 
 -10   0   6      224.07       96.04     75.74 o 
  -9   0   6     8887.79     8798.98    153.26 o 
  -8   0   6     6921.09     6795.58    137.56 o 
  -7   0   6    15703.87    13064.29    243.27 o 
  -6   0   6        4.51      177.22     83.81 o 
  -5   0   6      549.63      927.80     98.52 o 
  -4   0   6   132369.42   209073.45   1456.80 o 
  -3   0   6    27204.55    13366.60    196.90 o 
  -2   0   6   159968.78   293684.16   1856.04 o 
  -1   0   6     1791.84     1000.95     75.69 o 
   0   0   6    13352.67    10792.72    131.44 o 
   1   0   6    10509.74     9087.64    103.22 o 
   2   0   6    64655.58    66631.60    316.10 o 
   3   0   6     5029.87     4713.67     64.11 o 
   4   0   6     9907.61    10993.82     90.10 o 
   5   0   6    12675.34    11951.36    172.93 o 
   6   0   6     1605.53     1713.86     96.20 o 
   7   0   6    72472.88    87735.43    718.42 o 
   8   0   6       62.37       97.49     99.95 o 
   9   0   6     1379.68     1400.84    121.90 o 
  10   0   6     6678.61     7951.39    223.33 o 
  11   0   6     8365.08     9471.70    252.02 o 
  12   0   6     4994.17     5129.94    193.47 o 
  13   0   6     1599.56     1833.03    165.22 o 
  14   0   6     4036.67     4682.90   2724.08 o 
  15   0   6     1280.65     2233.62    283.22 o 
  16   0   6      799.27        0.00    207.18 o 
  17   0   6     1160.76        0.00    258.92 o 
 -19   1   6       99.49      153.25    100.96 o 
 -18   1   6      367.41      120.83     67.95 o 
 -17   1   6        0.20       38.62     66.66 o 
 -16   1   6      773.88      620.43     67.49 o 
 -15   1   6        8.74       29.04     60.45 o 
 -14   1   6     1334.28     1618.42     86.81 o 
 -13   1   6      193.36       17.78     60.35 o 
 -12   1   6      854.66      982.28     82.95 o 
 -11   1   6       61.78       50.37     54.27 o 
 -10   1   6       45.83      159.39     60.66 o 
  -9   1   6     4505.67     3685.91     82.67 o 
  -8   1   6      179.71      665.63     66.52 o 
  -7   1   6     7155.24     4567.44    100.05 o 
  -6   1   6     8581.51     8664.22    115.98 o 
  -5   1   6    12929.45    15070.30    143.35 o 
  -4   1   6    16817.17     9359.11    119.21 o 
  -3   1   6      755.21      312.54     66.75 o 
  -2   1   6    16533.48    14191.10    127.53 o 
  -1   1   6    49584.13    60606.21    314.44 o 
   0   1   6     5737.01     6429.35     88.29 o 
   1   1   6       94.71       13.72     28.53 o 
   2   1   6      817.52     1043.11     29.36 o 
   3   1   6    16901.18    15735.89     71.71 o 
   4   1   6     1143.30      613.86     21.48 o 
   5   1   6       94.61       78.28     11.45 o 
   6   1   6      863.54      750.78     91.52 o 
   7   1   6     4649.71     5971.47     99.04 o 
   8   1   6      548.88      724.33     69.54 o 
   9   1   6     1372.78     1903.74     88.62 o 
  10   1   6      600.71      785.53     84.10 o 
  11   1   6     1034.83     1088.64    103.74 o 
  12   1   6      456.23      537.71     94.51 o 
  13   1   6     1846.40     2238.94    124.84 o 
  14   1   6      633.67      692.94    140.30 o 
  15   1   6       77.33      192.92    151.89 o 
  16   1   6       68.72        0.00    132.89 o 
  17   1   6        0.26       45.04    187.38 o 
 -19   2   6      997.84      275.59    203.34 o 
 -18   2   6      155.58       62.34     54.07 o 
 -17   2   6      327.12      104.56     70.09 o 
 -16   2   6        5.81       91.01     55.82 o 
 -15   2   6       67.08       22.02     51.61 o 
 -14   2   6    10769.57    12937.30    219.27 o 
 -13   2   6     1678.24     1794.86     87.44 o 
 -12   2   6      193.26      106.07     60.14 o 
 -11   2   6     1119.09     1721.41     82.68 o 
 -10   2   6     5804.66     6967.51     93.03 o 
  -9   2   6      969.96      792.55     70.75 o 
  -8   2   6        5.16       33.10     48.96 o 
  -7   2   6      718.52      410.01     57.20 o 
  -6   2   6     3204.02      962.64     65.54 o 
  -5   2   6      119.55      196.33     59.30 o 
  -4   2   6     4802.34     3539.40     87.10 o 
  -3   2   6    81461.53    83805.25    447.60 o 
  -2   2   6      132.32        0.00     49.41 o 
  -1   2   6    71853.63    85593.41    442.76 o 
   0   2   6      705.26      972.27     45.51 o 
   1   2   6     2000.60     2038.41     41.77 o 
   2   2   6      391.03      393.88     30.26 o 
   3   2   6    14126.76    15807.10     79.05 o 
   4   2   6    10411.28     9733.50     84.67 o 
   5   2   6     9484.86    11038.09     57.85 o 
   6   2   6    10497.77    10957.80     70.47 o 
   7   2   6    11011.84    12140.94     73.32 o 
   8   2   6     5902.27     6875.21     43.11 o 
   9   2   6     1005.59     1421.13    121.39 o 
  10   2   6      913.49     1066.74     88.46 o 
  11   2   6     2251.67     2270.19    106.10 o 
  12   2   6     1482.73     1920.13    111.69 o 
  13   2   6     2442.91     3556.43    156.07 o 
  14   2   6     2775.54     3969.33    166.71 o 
  15   2   6      626.45      627.86    203.46 o 
  16   2   6      948.92        0.00    176.51 o 
  17   2   6      353.42        0.00    152.87 o 
 -19   3   6      333.76       94.07     69.67 o 
 -18   3   6      638.43      238.82    175.54 o 
 -17   3   6      767.32        0.00     86.88 o 
 -16   3   6     1239.60     1186.55    134.08 o 
 -15   3   6      220.16      178.82     60.05 o 
 -14   3   6     2375.36     3009.23     85.94 o 
 -13   3   6      494.96      603.94     71.22 o 
 -12   3   6      853.60     1252.91    130.38 o 
 -11   3   6      402.74      665.13     94.49 o 
 -10   3   6     1081.24      784.26     68.19 o 
  -9   3   6     1321.40      865.01     55.97 o 
  -8   3   6     2974.00     2415.78     82.26 o 
  -7   3   6     1126.75      953.71     63.92 o 
  -6   3   6     2502.87     3190.33     84.60 o 
  -5   3   6    28943.71    28656.45    204.70 o 
  -4   3   6     5119.01     3043.25     90.71 o 
  -3   3   6     3348.73     2852.41    101.36 o 
  -2   3   6     1548.14     1439.08     68.92 o 
  -1   3   6      523.38      609.09     59.85 o 
   0   3   6     2320.23     1171.85     50.60 o 
   1   3   6     1320.63     1465.96     44.71 o 
   2   3   6    17672.98    18977.45    110.19 o 
   3   3   6    13673.73    11515.34     76.09 o 
   4   3   6     3131.62     2162.69     36.34 o 
   5   3   6      327.60      375.85     23.87 o 
   6   3   6     1099.05      728.46     21.78 o 
   7   3   6     2010.57     1821.27     36.26 o 
   8   3   6      140.38       77.58     22.17 o 
   9   3   6     3552.63     3582.20     51.52 o 
  10   3   6      129.32      115.70     17.16 o 
  11   3   6      258.01      345.53     91.80 o 
  12   3   6       78.88       33.22     75.17 o 
  13   3   6      264.55      230.00    120.70 o 
  14   3   6        1.10       51.26    103.50 o 
  15   3   6        0.60       43.54    109.97 o 
  16   3   6       30.72       60.21    146.98 o 
  17   3   6        0.79        0.00    181.68 o 
 -19   4   6       79.70        0.00     55.24 o 
 -18   4   6        1.86        0.00     51.08 o 
 -17   4   6       21.44       13.38     59.77 o 
 -16   4   6       51.38       41.55     62.46 o 
 -15   4   6      525.37      563.31     67.54 o 
 -14   4   6     1262.22     1115.00     77.47 o 
 -13   4   6       40.03        0.00     57.32 o 
 -12   4   6      827.29     1023.35     77.06 o 
 -11   4   6      440.72      417.42     68.91 o 
 -10   4   6     2681.91     2675.96     75.85 o 
  -9   4   6     1584.99     1711.03     68.64 o 
  -8   4   6      131.14       79.65     42.82 o 
  -7   4   6     3407.00     3647.93     97.95 o 
  -6   4   6     7425.15     6966.38    100.37 o 
  -5   4   6     2490.31     2545.78     77.04 o 
  -4   4   6      172.53       22.64     51.24 o 
  -3   4   6     2266.99     2427.96     79.03 o 
  -2   4   6     2139.15     1359.20     73.81 o 
  -1   4   6     4750.26     1988.21     49.66 o 
   0   4   6      829.90      849.11     43.27 o 
   1   4   6    15418.96    11611.26    109.24 o 
   2   4   6     2441.01     2204.46     48.60 o 
   3   4   6     5866.93     7026.56     65.34 o 
   4   4   6    10253.17     9628.93     80.09 o 
   5   4   6      386.71      426.99     29.64 o 
   6   4   6    12983.52    14359.54     81.82 o 
   7   4   6     3618.00     3507.46     37.95 o 
   8   4   6     2324.58     1851.77     31.99 o 
   9   4   6       16.96       31.17     19.43 o 
  10   4   6      298.94      277.57     41.24 o 
  11   4   6       84.42      167.99     30.15 o 
  12   4   6       61.18       61.99     33.42 o 
  13   4   6       69.25       19.94    119.50 o 
  14   4   6      844.31      994.69    132.64 o 
  15   4   6      498.10      834.64    138.99 o 
  16   4   6      471.62      354.63    398.98 o 
  17   4   6      167.64        0.00    181.84 o 
 -19   5   6        3.52       35.38     52.41 o 
 -18   5   6      302.92      194.02     81.61 o 
 -17   5   6      684.62      436.31    145.90 o 
 -16   5   6      527.99      511.33     73.37 o 
 -15   5   6     1908.53     2442.88     85.75 o 
 -14   5   6       42.88       18.38     65.68 o 
 -13   5   6        5.01        0.00     56.11 o 
 -12   5   6      685.85      798.54     65.37 o 
 -11   5   6       20.97       32.96     57.16 o 
 -10   5   6      229.95      406.53     66.80 o 
  -9   5   6    16049.35    16958.33    151.30 o 
  -8   5   6     1584.97     2202.34     66.23 o 
  -7   5   6     3984.59     3647.09     69.67 o 
  -6   5   6     2068.20     1094.82     75.49 o 
  -5   5   6     2853.81     2562.72    104.83 o 
  -4   5   6      858.81     1071.29     81.93 o 
  -3   5   6     6166.90     6394.70    102.17 o 
  -2   5   6     1232.01      437.50     68.77 o 
  -1   5   6       93.88      169.90     31.49 o 
   0   5   6      179.99      223.87     30.16 o 
   1   5   6     6011.63     4270.59     60.83 o 
   2   5   6     6744.02     5437.52     68.66 o 
   3   5   6     7166.53     8485.79     74.32 o 
   4   5   6    11556.16    11110.07    115.77 o 
   5   5   6     6381.82     6239.49     67.19 o 
   6   5   6       86.27      150.73     35.90 o 
   7   5   6      202.07      123.18     28.34 o 
   8   5   6      480.73      505.20     29.52 o 
   9   5   6      185.23      157.28     28.30 o 
  10   5   6      488.67      679.80     27.02 o 
  11   5   6     1142.42     1134.92     83.74 o 
  12   5   6     1038.10     1148.97     81.99 o 
  13   5   6       57.83       17.98     61.89 o 
  14   5   6        6.34        0.00     96.06 o 
  15   5   6       62.02       84.32    113.58 o 
  16   5   6       16.82      144.77    154.99 o 
  17   5   6        5.50       74.58    158.40 o 
 -19   6   6       69.26        0.00     73.13 o 
 -18   6   6       16.96       38.36     67.13 o 
 -17   6   6       33.56       21.31     80.08 o 
 -16   6   6       23.36        0.00     54.31 o 
 -15   6   6        0.70      169.14     62.89 o 
 -14   6   6     1661.92     1980.51     86.37 o 
 -13   6   6      242.30      255.35     63.01 o 
 -12   6   6      366.67      577.72     64.38 o 
 -11   6   6      256.04      149.83     61.56 o 
 -10   6   6        3.80       14.39     45.86 o 
  -9   6   6       16.36       22.92     49.58 o 
  -8   6   6      183.77      332.89     46.60 o 
  -7   6   6       50.36       58.03     36.71 o 
  -6   6   6      248.82       89.86     44.64 o 
  -5   6   6     2653.83     1845.05     76.58 o 
  -4   6   6     1218.01     1386.86     71.52 o 
  -3   6   6     1400.85     1244.42     68.95 o 
  -2   6   6     8366.60     6754.92     69.41 o 
  -1   6   6     2209.60     2796.50     47.34 o 
   0   6   6     3535.19     3088.61     51.82 o 
   1   6   6    12591.55    13484.39     98.10 o 
   2   6   6      341.99      406.56     42.38 o 
   3   6   6      600.73      374.39     38.74 o 
   4   6   6      603.48      884.61     42.23 o 
   5   6   6      108.89      318.28     39.30 o 
   6   6   6      205.59      278.94     32.97 o 
   7   6   6       56.27       58.67     28.31 o 
   8   6   6      216.15      219.02     35.42 o 
   9   6   6      225.70      160.90     32.66 o 
  10   6   6        3.07        0.00     26.23 o 
  11   6   6     3303.02     3714.55     97.90 o 
  12   6   6      364.01      320.51     39.27 o 
  13   6   6      118.18      179.65     36.89 o 
  14   6   6       16.97        0.00     35.80 o 
  15   6   6        3.83        0.00    138.42 o 
  16   6   6      153.96       89.78    176.85 o 
 -18   7   6      608.79      346.09    134.79 o 
 -17   7   6      896.14      568.30    212.53 o 
 -16   7   6     1987.73     1823.85    144.91 o 
 -15   7   6      514.60      761.83     81.67 o 
 -14   7   6     1413.67     1580.38     90.88 o 
 -13   7   6       26.03       77.69     58.57 o 
 -12   7   6      121.62      138.84     74.54 o 
 -11   7   6     1515.86     1670.53     84.55 o 
 -10   7   6     2031.52     2323.49     73.57 o 
  -9   7   6     5166.64     4342.98     89.64 o 
  -8   7   6      417.34      456.41     48.08 o 
  -7   7   6     5746.99     5287.18     74.75 o 
  -6   7   6     3764.12     3933.26     82.39 o 
  -5   7   6     7508.27     7563.68     69.22 o 
  -4   7   6     4932.65     4099.95    110.86 o 
  -3   7   6     1493.29     1195.07     78.06 o 
  -2   7   6     3961.92     3146.75     37.20 o 
  -1   7   6     4511.14     3446.72     50.36 o 
   0   7   6       27.18       31.57     24.27 o 
   1   7   6       55.62       65.50     44.66 o 
   2   7   6    12022.69    13467.55    104.32 o 
   3   7   6    17651.07    16339.92    121.10 o 
   4   7   6     3483.79     2863.30     57.40 o 
   5   7   6      412.62      349.20     43.46 o 
   6   7   6      169.13      206.15     36.62 o 
   7   7   6       58.10       94.93     33.84 o 
   8   7   6     5044.22     5077.62     75.00 o 
   9   7   6     3387.16     3544.73     75.37 o 
  10   7   6       36.95       22.88     32.96 o 
  11   7   6       22.24        0.00     36.39 o 
  12   7   6      950.15      958.09     67.76 o 
  13   7   6       26.65       38.44     36.47 o 
  14   7   6      135.06      137.76     39.24 o 
  15   7   6       74.91        0.00    103.99 o 
  16   7   6      161.10      173.33    159.13 o 
 -18   8   6        2.92       33.09     60.49 o 
 -17   8   6       40.09       20.43     66.38 o 
 -16   8   6        1.78        5.78     69.27 o 
 -15   8   6     1012.81     1117.57     82.38 o 
 -14   8   6      880.49      846.35     75.17 o 
 -13   8   6     1806.62     1733.30    100.93 o 
 -12   8   6     3995.51     4724.58    145.19 o 
 -11   8   6      105.23      137.45     57.32 o 
 -10   8   6      212.61      219.13     55.70 o 
  -9   8   6       65.69      121.23     48.33 o 
  -8   8   6     1555.06     1901.89     58.10 o 
  -7   8   6      385.43      246.76     35.31 o 
  -6   8   6      133.05      157.46     34.21 o 
  -5   8   6        0.15        0.00     30.20 o 
  -4   8   6      717.01     1152.45     91.03 o 
  -3   8   6       84.67       38.06     55.34 o 
  -2   8   6       63.34       99.51     62.52 o 
  -1   8   6     1249.68     1304.81     87.95 o 
   0   8   6      238.62      292.20     34.85 o 
   1   8   6      824.01     1339.31     43.72 o 
   2   8   6      157.30      125.95     37.79 o 
   3   8   6      335.60      203.06     40.40 o 
   4   8   6        9.95        0.00     33.38 o 
   5   8   6      431.55      287.39     47.84 o 
   6   8   6       47.75       64.35     39.68 o 
   7   8   6     4287.51     4865.96     81.99 o 
   8   8   6      771.34      804.33     50.50 o 
   9   8   6      529.13      478.64     50.00 o 
  10   8   6       88.43      132.27     42.96 o 
  11   8   6      427.98      617.52     68.56 o 
  12   8   6        2.56        0.00     43.79 o 
  13   8   6       18.36       43.18     34.44 o 
  14   8   6        5.33        0.00     25.40 o 
  15   8   6        8.31        0.00    182.08 o 
  16   8   6        6.23        0.00    159.28 o 
 -18   9   6       16.03       78.70     84.22 o 
 -17   9   6        2.29       15.12     77.74 o 
 -16   9   6       24.44       36.27     66.02 o 
 -15   9   6     2419.61     3050.90    116.69 o 
 -14   9   6      739.81      927.35     78.19 o 
 -13   9   6       26.09       80.95     85.74 o 
 -12   9   6     1811.40     1997.80     85.27 o 
 -11   9   6      602.41      762.40     64.21 o 
 -10   9   6     3060.30     3157.33     81.91 o 
  -9   9   6     5442.19     5838.99     98.68 o 
  -8   9   6    13512.29    14377.96    125.53 o 
  -7   9   6     2487.19     3042.66     78.04 o 
  -6   9   6     1564.53     1632.23     88.70 o 
  -5   9   6     8392.88     7317.72    123.74 o 
  -4   9   6     5221.13     4668.05    118.57 o 
  -3   9   6     3819.61     4605.24    127.44 o 
  -2   9   6    10927.29    11375.31    168.99 o 
  -1   9   6     1130.47      688.41     88.16 o 
   0   9   6    22175.75    24080.17    186.88 o 
   1   9   6       14.82       76.52     43.19 o 
   2   9   6    13288.70    11471.56    177.04 o 
   3   9   6        7.23        0.00     37.41 o 
   4   9   6     1877.75     2511.80    118.37 o 
   5   9   6     1230.23     1160.74    103.16 o 
   6   9   6       19.23        0.00     39.24 o 
   7   9   6      272.29      309.88     58.08 o 
   8   9   6      331.76      542.34     70.22 o 
   9   9   6      284.46      238.75     47.07 o 
  10   9   6      691.49      683.54     61.35 o 
  11   9   6        3.93        2.65     33.72 o 
  12   9   6      280.55      154.28     43.88 o 
  13   9   6        4.63        0.00     34.85 o 
  14   9   6        0.35        0.00     23.07 o 
  15   9   6       59.60        0.00    173.31 o 
 -17  10   6       73.23       26.54     75.38 o 
 -16  10   6       52.04       11.11     80.78 o 
 -15  10   6        4.81        0.00     78.83 o 
 -14  10   6      140.26       48.35     82.88 o 
 -13  10   6      700.36      639.08     81.12 o 
 -12  10   6        0.57       43.18     71.76 o 
 -11  10   6      719.70      828.60     65.70 o 
 -10  10   6      116.00       14.45     45.50 o 
  -9  10   6      180.87      245.83     62.09 o 
  -8  10   6      355.35      257.21     48.26 o 
  -7  10   6      860.09     1047.67     93.58 o 
  -6  10   6      604.92      616.69    103.54 o 
  -5  10   6      845.37      925.37    108.26 o 
  -4  10   6      492.15      285.36     93.69 o 
  -3  10   6      161.88      236.94     88.37 o 
  -2  10   6        9.09        3.35     65.55 o 
  -1  10   6       60.42      105.24     97.62 o 
   0  10   6     1964.34     1474.37     54.41 o 
   1  10   6      164.60      138.95     61.67 o 
   2  10   6      139.82      116.10     57.77 o 
   3  10   6      120.45      166.94     45.72 o 
   4  10   6      112.38      219.38     55.90 o 
   5  10   6     1614.92     1708.92     71.59 o 
   6  10   6     2197.87     2416.79     70.60 o 
   7  10   6     2672.77     3076.34     78.03 o 
   8  10   6     2625.37     3107.04     82.10 o 
   9  10   6      581.97      666.35     61.24 o 
  10  10   6     2549.71     3081.89     75.88 o 
  11  10   6      451.99      469.90     63.37 o 
  12  10   6       46.66       11.90     40.07 o 
  13  10   6      914.52     1027.39    146.28 o 
  14  10   6      282.49      214.84     67.53 o 
  15  10   6      145.65        0.00    282.31 o 
 -17  11   6       83.51        0.00     86.05 o 
 -16  11   6      467.45      437.15     90.52 o 
 -15  11   6      377.44      291.70     84.22 o 
 -14  11   6     1142.30     1327.82     99.98 o 
 -13  11   6        2.22        0.00     60.13 o 
 -12  11   6        6.06       59.16     57.95 o 
 -11  11   6     1597.99     2144.30     84.09 o 
 -10  11   6      505.04      439.43     56.11 o 
  -9  11   6     2226.59     2332.30    128.38 o 
  -8  11   6      784.46      671.09    116.68 o 
  -7  11   6     1182.04     1217.85    123.35 o 
  -6  11   6     2896.37     2960.81    241.82 o 
  -5  11   6     5313.05     5524.03    194.61 o 
  -4  11   6      265.56      252.74    102.73 o 
  -3  11   6      958.15      774.54    110.84 o 
  -2  11   6     2088.68     2029.67    122.36 o 
  -1  11   6     1567.25     1930.15    137.92 o 
   0  11   6       60.28       71.08     35.89 o 
   1  11   6      757.96      949.80     77.57 o 
   2  11   6      155.62      117.62     56.63 o 
   3  11   6      206.62      200.15     48.42 o 
   4  11   6       27.00        0.69     44.90 o 
   5  11   6      470.94      653.23    102.89 o 
   6  11   6      268.55      378.80     73.28 o 
   7  11   6      541.07      765.47     64.11 o 
   8  11   6     1159.17     1457.84    143.00 o 
   9  11   6      198.48      281.27     56.40 o 
  10  11   6      299.77      351.88     61.75 o 
  11  11   6      894.31      960.39    121.01 o 
  12  11   6        1.12       43.81     51.41 o 
  13  11   6       59.46       36.24     53.68 o 
  14  11   6       43.92       64.92     44.15 o 
 -16  12   6       98.26      175.37     85.05 o 
 -15  12   6      751.15      789.44     90.36 o 
 -14  12   6      165.88      233.52     75.43 o 
 -13  12   6      709.06      862.10     79.32 o 
 -12  12   6      789.59      767.83     91.09 o 
 -11  12   6     2031.87     2671.03    114.48 o 
 -10  12   6        7.35       61.70    108.87 o 
  -9  12   6      618.98      543.53    123.19 o 
  -8  12   6      122.98       48.77    102.28 o 
  -7  12   6       14.43       69.17    130.07 o 
  -6  12   6      395.80      596.65    117.73 o 
  -5  12   6      657.45      569.23    118.09 o 
  -4  12   6      920.31     1409.36    138.59 o 
  -3  12   6      175.97       91.20     98.11 o 
  -2  12   6       10.53        0.00     89.58 o 
  -1  12   6      982.32      909.99    150.13 o 
   0  12   6     2247.90     2741.37     82.01 o 
   1  12   6       56.21        7.48     43.95 o 
   2  12   6      204.50      226.21     71.05 o 
   3  12   6       22.87      107.36     74.33 o 
   4  12   6        4.12       28.50     51.94 o 
   5  12   6       71.95        0.00     47.85 o 
   6  12   6       13.17       16.23     48.79 o 
   7  12   6       51.46       35.10     58.32 o 
   8  12   6      112.13       99.77     60.07 o 
   9  12   6     1398.27     1648.71    110.76 o 
  10  12   6      704.55      758.14    101.74 o 
  11  12   6      582.07      649.63    141.49 o 
  12  12   6       68.81      123.25     54.56 o 
  13  12   6      200.76      153.04     79.90 o 
  14  12   6      552.35      355.78    136.77 o 
 -15  13   6       50.87       62.11     69.97 o 
 -14  13   6      241.40      174.35     68.89 o 
 -13  13   6     1202.01     1443.43    228.73 o 
 -12  13   6      130.56      220.50    177.07 o 
 -11  13   6       52.59      168.86    115.50 o 
 -10  13   6      254.08      362.30    120.08 o 
  -9  13   6      163.91      147.21    110.68 o 
  -8  13   6     1583.45     2015.39    149.17 o 
  -7  13   6      358.99      309.68    130.32 o 
  -6  13   6     1242.99     1205.05    138.81 o 
  -5  13   6      357.13      329.26    120.24 o 
  -4  13   6      109.04       51.77    105.09 o 
  -3  13   6     1886.47     1981.28    142.92 o 
  -2  13   6      658.36      797.66    168.41 o 
  -1  13   6      381.21      240.69    127.02 o 
   0  13   6      519.87      566.53     61.66 o 
   1  13   6      973.51      934.13     74.69 o 
   2  13   6        2.93       59.04     64.59 o 
   3  13   6     3081.15     3558.68     81.08 o 
   4  13   6     1532.77     1626.55     73.08 o 
   5  13   6      519.70      772.24     64.26 o 
   6  13   6       22.52       83.39     56.65 o 
   7  13   6      601.37      802.60     81.69 o 
   8  13   6      192.66      212.24     63.56 o 
   9  13   6      233.74      348.96     68.29 o 
  10  13   6        0.69       27.56     53.12 o 
  11  13   6       50.02       70.89     59.92 o 
  12  13   6        7.42        0.00     51.68 o 
  13  13   6       29.32       88.86     59.64 o 
 -15  14   6        5.69      123.28    122.09 o 
 -14  14   6        2.46        0.00    131.76 o 
 -13  14   6        6.60       79.44    116.96 o 
 -12  14   6       32.96        0.00    163.31 o 
 -11  14   6      243.53      297.31    127.14 o 
 -10  14   6       50.91      157.80    119.16 o 
  -9  14   6        1.22        1.53     99.35 o 
  -8  14   6      241.78      409.49    126.62 o 
  -7  14   6      141.54      109.14    125.24 o 
  -6  14   6      927.64     1221.83    172.40 o 
  -5  14   6      755.80     1089.14    142.90 o 
  -4  14   6      310.95      299.68    314.24 o 
  -3  14   6       87.31      301.80    141.23 o 
  -2  14   6       50.65       28.86    146.55 o 
  -1  14   6      471.63      136.46    145.05 o 
   0  14   6      608.71      548.95     46.00 o 
   1  14   6     2400.03     2531.27     76.60 o 
   2  14   6     1512.67     1640.99     85.86 o 
   3  14   6      309.49      279.27     62.86 o 
   4  14   6     3682.24     4474.43    138.55 o 
   5  14   6      950.69     1089.23     87.45 o 
   6  14   6       46.01       39.17     61.08 o 
   7  14   6      132.43      126.72     56.85 o 
   8  14   6      643.25      889.61    113.25 o 
   9  14   6      632.42      970.55     97.49 o 
  10  14   6      224.66      269.10     71.53 o 
  11  14   6       94.52       88.70     64.76 o 
  12  14   6      417.63      265.64     76.68 o 
  13  14   6      157.86       35.64     58.76 o 
 -14  15   6      225.93      371.78    143.00 o 
 -13  15   6      187.54       39.66    151.75 o 
 -12  15   6      259.47       89.74    123.34 o 
 -11  15   6      215.69      183.50    126.32 o 
 -10  15   6       22.49       92.30    120.73 o 
  -9  15   6       47.10       93.23    119.55 o 
  -8  15   6       99.10        4.02    114.44 o 
  -7  15   6        9.53       97.71    124.70 o 
  -6  15   6       85.37      131.89    180.06 o 
  -5  15   6      300.07      218.53    150.86 o 
  -4  15   6        0.31       18.93    160.90 o 
  -3  15   6      102.43      233.98    210.38 o 
  -2  15   6      200.43      401.25    177.07 o 
  -1  15   6     1861.67     2011.83    185.81 o 
   0  15   6      380.11      285.70     51.31 o 
   1  15   6     3491.04     3648.36    122.38 o 
   2  15   6       64.62       40.76     76.95 o 
   3  15   6      499.33      464.85     71.10 o 
   4  15   6      139.12      161.32     66.08 o 
   5  15   6      154.55       84.73     59.98 o 
   6  15   6        7.10        0.00     54.76 o 
   7  15   6        0.42       42.50     56.48 o 
   8  15   6        0.08        8.08     53.05 o 
   9  15   6       27.95       73.23     71.16 o 
  10  15   6        1.61       35.64     60.08 o 
  11  15   6       12.42       10.12     62.19 o 
  12  15   6        1.23       44.33     64.16 o 
 -13  16   6       40.91      344.46    170.08 o 
 -12  16   6       54.06        0.00    219.78 o 
 -11  16   6       49.01       95.61    118.14 o 
 -10  16   6      155.76       70.18    127.49 o 
  -9  16   6      347.73      114.15    153.29 o 
  -8  16   6      901.97      968.98    180.66 o 
  -7  16   6      606.41      562.87    264.69 o 
  -6  16   6        2.92       90.96    186.38 o 
  -5  16   6      200.14      177.71    200.13 o 
  -4  16   6      124.53      206.68    155.97 o 
  -3  16   6     1227.76     1169.98    346.08 o 
  -2  16   6        8.28        0.00    129.01 o 
  -1  16   6      387.73      188.64    154.12 o 
   0  16   6       83.55      206.23    141.53 o 
   1  16   6     2451.65     3167.28    130.78 o 
   2  16   6     1771.54     1785.67    100.54 o 
   3  16   6      451.23      116.99     72.79 o 
   4  16   6      794.52      844.50     97.32 o 
   5  16   6     1076.00     1427.57    179.78 o 
   6  16   6     1601.02     1770.76    154.56 o 
   7  16   6     1107.07     1472.34    174.00 o 
   8  16   6      716.69      910.03     95.23 o 
   9  16   6      666.24      473.92    119.50 o 
  10  16   6      258.73      266.93     71.80 o 
  11  16   6      309.17      327.56     75.24 o 
 -12  17   6       22.14       86.01    196.75 o 
 -11  17   6       24.01      131.21    123.05 o 
 -10  17   6      439.11      148.67    160.45 o 
  -9  17   6      276.23      243.08    252.44 o 
  -8  17   6       78.65       99.92    156.28 o 
  -7  17   6      439.04      286.26    324.85 o 
  -6  17   6      441.73      178.17    337.84 o 
  -5  17   6      246.78       25.18    125.62 o 
  -4  17   6     1611.53     1900.80    235.77 o 
  -3  17   6      681.86      734.09    337.13 o 
  -2  17   6        4.47       33.91    122.82 o 
  -1  17   6       19.33        0.00    125.62 o 
   0  17   6       53.83      153.04    133.81 o 
   1  17   6        1.25        6.12     91.94 o 
   2  17   6        6.05        0.00     52.66 o 
   3  17   6       33.25       60.95     57.36 o 
   4  17   6      111.78        7.11     51.92 o 
   5  17   6       29.36       60.47     72.69 o 
   6  17   6       37.52       57.87     76.34 o 
   7  17   6      215.69      261.15     83.54 o 
   8  17   6       40.06       36.33     59.26 o 
   9  17   6      182.64      280.66     88.28 o 
  10  17   6       55.98       55.80     77.84 o 
 -11  18   6        1.27        0.00    128.60 o 
 -10  18   6       56.05       54.82    107.94 o 
  -9  18   6       45.12        0.00    109.69 o 
  -8  18   6       74.41        0.00    122.15 o 
  -7  18   6      192.23      207.19    145.98 o 
  -6  18   6        1.31      121.26    168.41 o 
  -5  18   6        0.18        0.00    136.68 o 
  -4  18   6      235.19       34.23    130.09 o 
  -3  18   6      598.85      532.42    291.34 o 
  -2  18   6     1335.73     1550.26    196.90 o 
  -1  18   6       93.73        0.00    156.67 o 
   0  18   6      165.84      400.96    178.47 o 
   1  18   6      831.42      911.81     99.90 o 
   2  18   6      497.90      493.39    110.86 o 
   3  18   6      812.04      622.66    171.41 o 
   4  18   6       40.32        2.46     46.89 o 
   5  18   6      435.42      460.70    104.08 o 
   6  18   6      184.28      116.21     66.93 o 
   7  18   6      287.08      137.23     83.70 o 
   8  18   6      342.24      231.42     94.74 o 
   9  18   6      202.74      361.24    138.04 o 
  -9  19   6      548.91      351.91    256.51 o 
  -8  19   6      163.09      115.89    112.54 o 
  -7  19   6      523.92      415.56    275.35 o 
  -6  19   6      557.97      673.68    245.41 o 
  -5  19   6      624.49      863.36    428.79 o 
  -4  19   6      397.59      469.19    240.58 o 
  -3  19   6      250.01      189.94    151.83 o 
  -2  19   6      203.54      115.12    144.39 o 
  -1  19   6      136.67      262.27    158.97 o 
   0  19   6      204.24       65.20    181.31 o 
   1  19   6      490.58      317.72    156.01 o 
   2  19   6       32.97      106.53     69.09 o 
   3  19   6      254.59       72.96     73.65 o 
   4  19   6      446.37      525.65    177.49 o 
   5  19   6      201.21       82.62     49.38 o 
   6  19   6       39.19       34.34    135.52 o 
   7  19   6      238.67      314.16     98.34 o 
  -7  20   6       13.00       52.33    112.55 o 
  -6  20   6      103.27        0.00    194.09 o 
  -5  20   6      227.02      205.06    162.89 o 
  -4  20   6       91.61      190.23    181.54 o 
  -3  20   6      140.60      187.47    190.26 o 
  -2  20   6       45.47      144.19    189.14 o 
  -1  20   6      168.45        0.00    169.20 o 
   0  20   6       41.46      184.38    173.43 o 
   1  20   6       67.81      365.50    431.89 o 
   2  20   6      262.60       76.14    140.55 o 
   3  20   6       26.40        0.39    101.48 o 
   4  20   6        0.26       56.23    116.43 o 
   5  20   6      134.97       34.74    171.71 o 
  -4  21   6      421.51      310.30    183.11 o 
  -3  21   6      431.64      574.18    297.92 o 
  -2  21   6      121.24       14.24    224.73 o 
  -1  21   6      227.65      339.45    181.22 o 
   0  21   6      108.95       51.58    164.52 o 
   1  21   6      144.90      186.36    304.99 o 
   2  21   6      138.61       64.31    181.46 o 
 -19   1   7      791.46      568.66    478.99 o 
 -18   1   7      224.87      107.49     87.54 o 
 -17   1   7     1844.53     1975.63     83.40 o 
 -16   1   7     3427.05     4099.49    117.95 o 
 -15   1   7      494.32      531.68     73.71 o 
 -14   1   7     5616.65     5609.12    123.50 o 
 -13   1   7     7290.40     8110.49    126.46 o 
 -12   1   7      387.78      419.51    114.72 o 
 -11   1   7     7720.40     7424.35    180.60 o 
 -10   1   7      403.61      479.25     71.59 o 
  -9   1   7       94.49      109.15     56.77 o 
  -8   1   7     8795.71     8265.25    156.89 o 
  -7   1   7     6681.08     4432.17     90.63 o 
  -6   1   7    10049.19    12957.66    224.51 o 
  -5   1   7    22632.43    17252.80    159.58 o 
  -4   1   7    36194.83    38105.53    614.96 o 
  -3   1   7    30462.40    29458.48    224.54 o 
  -2   1   7    42350.75    46260.21    290.24 o 
  -1   1   7     1230.03     1400.14     64.63 o 
   0   1   7    10468.18    10720.03    100.96 o 
   1   1   7     6024.94     5755.83     61.86 o 
   2   1   7     6881.33     5577.68     51.46 o 
   3   1   7    12363.50    11430.46     70.76 o 
   4   1   7     4187.26     4163.19     30.88 o 
   5   1   7      430.46      330.56     37.46 o 
   6   1   7    23420.17    25114.72    196.87 o 
   7   1   7     2167.44     2838.34     82.90 o 
   8   1   7       38.51       60.80     59.42 o 
   9   1   7        3.89        0.00     70.34 o 
  10   1   7      797.05     1040.10     96.99 o 
  11   1   7      375.04      397.76     95.46 o 
  12   1   7      349.85      370.55     94.79 o 
  13   1   7      989.75     1079.06    121.31 o 
  14   1   7     1132.16     1323.95    130.28 o 
  15   1   7      318.16       42.36    112.76 o 
  16   1   7      104.03       67.83    154.22 o 
  17   1   7      122.47        0.00    161.77 o 
 -19   2   7      103.11        0.00     71.54 o 
 -18   2   7      181.56       16.11     53.56 o 
 -17   2   7      156.43       26.76     59.66 o 
 -16   2   7       92.69      160.32     66.23 o 
 -15   2   7       88.63      185.62     73.22 o 
 -14   2   7     1924.87     1988.30     96.78 o 
 -13   2   7     4520.18     5048.72    109.48 o 
 -12   2   7       23.79      191.70     72.47 o 
 -11   2   7      796.44      725.45     68.40 o 
 -10   2   7      508.97      555.84     83.34 o 
  -9   2   7     1852.62     1908.88     83.28 o 
  -8   2   7      611.05      437.81     63.11 o 
  -7   2   7     4076.19     3054.32     88.39 o 
  -6   2   7     1128.11      526.78     63.73 o 
  -5   2   7    19994.23    24162.29    198.17 o 
  -4   2   7     2573.44     3250.67     97.85 o 
  -3   2   7      160.15       95.98     58.09 o 
  -2   2   7    33949.29    34838.26    229.03 o 
  -1   2   7       80.37      241.39     58.61 o 
   0   2   7     4055.35     2785.69     56.93 o 
   1   2   7     3118.40     3149.77     56.57 o 
   2   2   7     4485.84     5971.25     55.56 o 
   3   2   7     5763.42     4520.39     42.20 o 
   4   2   7      126.72      102.38     19.20 o 
   5   2   7     1887.82     1246.93     30.72 o 
   6   2   7       29.77       67.00     29.33 o 
   7   2   7    11444.36    13943.65     77.97 o 
   8   2   7     1392.51     1605.30     87.79 o 
   9   2   7      727.43      680.77     85.17 o 
  10   2   7     1133.63     1453.06     93.75 o 
  11   2   7      192.62      458.05     93.47 o 
  12   2   7     2100.24     2656.87    129.79 o 
  13   2   7      622.69      923.05    110.12 o 
  14   2   7      184.15      168.96    115.63 o 
  15   2   7      312.46      253.64    126.88 o 
  16   2   7       12.28       32.03    148.46 o 
  17   2   7        1.30        0.00    151.80 o 
 -19   3   7       43.13       46.78     54.17 o 
 -18   3   7        6.97        7.60     55.18 o 
 -17   3   7      650.04      419.51    149.71 o 
 -16   3   7       90.50      164.80     66.42 o 
 -15   3   7     2379.06     2545.64     98.23 o 
 -14   3   7     6050.26     6836.86    125.07 o 
 -13   3   7       24.64       40.00     68.67 o 
 -12   3   7     2984.10     2874.28     83.65 o 
 -11   3   7     4381.33     5227.76    106.70 o 
 -10   3   7        7.92       67.41     50.32 o 
  -9   3   7       51.25       58.78     69.47 o 
  -8   3   7     7750.41     8507.15    123.35 o 
  -7   3   7     1552.08     1132.86     76.97 o 
  -6   3   7      704.43      701.84     71.15 o 
  -5   3   7     1007.07     1013.82     70.44 o 
  -4   3   7      407.20      321.08     64.74 o 
  -3   3   7     5637.81     3731.47     95.27 o 
  -2   3   7      813.45      736.27     63.81 o 
  -1   3   7     8853.48     9645.54    115.70 o 
   0   3   7     9585.07     6531.17     77.67 o 
   1   3   7    13402.91    11304.77     81.05 o 
   2   3   7     3612.49     3684.16     50.18 o 
   3   3   7     1182.19      669.64     31.53 o 
   4   3   7      291.51      227.36     26.84 o 
   5   3   7      324.63      516.25     29.03 o 
   6   3   7      147.47       67.06     18.50 o 
   7   3   7      741.73      846.68     66.36 o 
   8   3   7       30.89       52.23     22.61 o 
   9   3   7      164.73      141.56     43.25 o 
  10   3   7      276.64      283.04     85.84 o 
  11   3   7      422.56      436.78     88.78 o 
  12   3   7      117.82       55.87     80.47 o 
  13   3   7      816.34      635.86    135.41 o 
  14   3   7       63.21       26.98    110.85 o 
  15   3   7      253.68      401.69    178.93 o 
  16   3   7       87.28       33.08    148.01 o 
  17   3   7        8.61       40.40    192.01 o 
 -19   4   7       67.63       56.99     59.56 o 
 -18   4   7       50.13       61.58     61.57 o 
 -17   4   7       33.76       25.14     56.57 o 
 -16   4   7        3.38        0.00     56.73 o 
 -15   4   7      231.55      428.50     89.20 o 
 -14   4   7     3492.93     3591.25     94.48 o 
 -13   4   7      269.68      244.50     72.29 o 
 -12   4   7     2046.49     2321.86     92.81 o 
 -11   4   7     1638.57     1899.90     75.35 o 
 -10   4   7      982.33     1010.83     79.18 o 
  -9   4   7        0.55       34.92     45.13 o 
  -8   4   7    18536.44    21007.65    198.56 o 
  -7   4   7     1357.89     1544.09     79.48 o 
  -6   4   7     4419.42     4668.14     97.62 o 
  -5   4   7      141.59       46.45     52.60 o 
  -4   4   7       15.01      326.67     69.13 o 
  -3   4   7      184.27       57.90     55.93 o 
  -2   4   7     2892.54     2853.58     88.14 o 
  -1   4   7     5114.19     5026.32     67.38 o 
   0   4   7     6748.83     5028.89     77.15 o 
   1   4   7     9898.34     9642.79     75.66 o 
   2   4   7       12.06        0.00     27.20 o 
   3   4   7    11686.27    10199.65     78.47 o 
   4   4   7       32.18       34.60     36.14 o 
   5   4   7      827.69      934.19     36.18 o 
   6   4   7    19005.64    19756.48     95.88 o 
   7   4   7     3199.13     3178.09     41.04 o 
   8   4   7     2779.01     3076.07     42.48 o 
   9   4   7      476.12      495.05     54.66 o 
  10   4   7      363.54      338.22     39.42 o 
  11   4   7     1108.27     1049.79     66.79 o 
  12   4   7      311.85      385.25     99.59 o 
  13   4   7      178.85      252.06    108.48 o 
  14   4   7      239.71      404.44    123.10 o 
  15   4   7      991.45     1332.19    164.64 o 
  16   4   7      204.41      114.88    159.92 o 
 -19   5   7       18.76        0.00     53.30 o 
 -18   5   7       13.21        0.00     62.25 o 
 -17   5   7      104.74        0.00     67.80 o 
 -16   5   7     1038.68      887.56     90.04 o 
 -15   5   7      144.99      214.25     66.03 o 
 -14   5   7     5125.05     5983.25    123.32 o 
 -13   5   7       24.89       75.16     58.62 o 
 -12   5   7      249.24      384.14    101.83 o 
 -11   5   7      301.12      422.64     65.64 o 
 -10   5   7      775.13      645.04     61.16 o 
  -9   5   7    10899.81    12060.71    142.23 o 
  -8   5   7     1035.29     1263.00     70.21 o 
  -7   5   7       27.19      137.61     58.50 o 
  -6   5   7     1515.96     1886.60     77.73 o 
  -5   5   7        8.82       53.64     60.27 o 
  -4   5   7     5851.90     5590.47     98.62 o 
  -3   5   7       99.36       35.10     55.93 o 
  -2   5   7     4833.02     4084.41     87.09 o 
  -1   5   7    10216.91     8955.25     83.53 o 
   0   5   7      154.48      174.12     37.06 o 
   1   5   7     1683.51     1666.51     43.55 o 
   2   5   7      367.01      169.93     37.79 o 
   3   5   7      438.62      304.31     36.77 o 
   4   5   7      210.74      122.17     36.78 o 
   5   5   7       29.54        0.00     29.41 o 
   6   5   7       93.17      212.47     26.99 o 
   7   5   7       77.40       51.30     24.04 o 
   8   5   7     1448.22     1660.32     33.74 o 
   9   5   7     2853.51     3080.31     40.19 o 
  10   5   7      155.29      167.50     28.53 o 
  11   5   7      304.22      228.98     45.90 o 
  12   5   7       13.38       33.66     32.19 o 
  13   5   7        3.14      178.73    105.86 o 
  14   5   7        1.41        0.00    127.85 o 
  15   5   7        6.20      202.04    127.83 o 
  16   5   7       58.41        0.00    130.87 o 
 -19   6   7      541.29      518.98    200.25 o 
 -18   6   7      255.04      122.76     70.82 o 
 -17   6   7       37.64       72.69     69.21 o 
 -16   6   7        1.80       42.60     87.88 o 
 -15   6   7       89.78      139.47     65.15 o 
 -14   6   7       26.11      128.76     73.23 o 
 -13   6   7     3560.47     3662.42    123.61 o 
 -12   6   7      151.59      140.05     62.89 o 
 -11   6   7      413.39      290.59     71.73 o 
 -10   6   7      155.12      251.45     55.60 o 
  -9   6   7     1293.79     1178.28     70.38 o 
  -8   6   7      827.69      888.27     56.35 o 
  -7   6   7      128.87      110.21     40.47 o 
  -6   6   7     1188.71     1158.99     88.86 o 
  -5   6   7       33.04        0.00     53.58 o 
  -4   6   7      153.64      113.13     77.20 o 
  -3   6   7    22042.27    18753.29    174.79 o 
  -2   6   7     6517.39     4715.69     59.41 o 
  -1   6   7     1444.05      913.87     48.51 o 
   0   6   7      421.08      545.84     44.01 o 
   1   6   7     8617.76     7586.61     75.20 o 
   2   6   7      228.25      279.02     44.38 o 
   3   6   7      427.03      658.59     44.98 o 
   4   6   7      469.09      545.46     43.48 o 
   5   6   7     7495.24     7029.69     78.81 o 
   6   6   7     2938.93     2871.01     57.94 o 
   7   6   7     3648.17     4538.94     64.32 o 
   8   6   7     3029.07     3235.86     51.72 o 
   9   6   7     3554.16     3671.97     80.17 o 
  10   6   7       76.27       10.31     26.96 o 
  11   6   7     1605.69     2043.43     64.19 o 
  12   6   7     4154.35     4910.26    155.69 o 
  13   6   7      466.69      502.24     63.24 o 
  14   6   7     1660.79     2006.24    191.56 o 
  15   6   7     1822.15     2388.05    304.08 o 
  16   6   7      213.51      259.38    148.67 o 
 -18   7   7       17.96       41.96     67.67 o 
 -17   7   7        0.13        0.00     67.67 o 
 -16   7   7        3.66       20.53     60.04 o 
 -15   7   7      172.83      221.85     72.09 o 
 -14   7   7       23.31        0.00     66.06 o 
 -13   7   7       61.60        0.00     55.73 o 
 -12   7   7     5691.02     6332.46    123.91 o 
 -11   7   7      782.54      881.81     99.34 o 
 -10   7   7     2346.43     2505.40     83.62 o 
  -9   7   7      259.56      415.08     66.31 o 
  -8   7   7       16.56       68.56     45.52 o 
  -7   7   7       16.22        0.00     33.33 o 
  -6   7   7      352.60      517.26     50.31 o 
  -5   7   7     1024.63     1244.61     76.58 o 
  -4   7   7     3948.77     3394.87     98.77 o 
  -3   7   7      378.23      411.75     27.62 o 
  -2   7   7     1858.21     1583.01     44.97 o 
  -1   7   7       13.64       24.63     32.95 o 
   0   7   7     2585.63     2300.53     44.35 o 
   1   7   7     1649.07     2323.14     58.29 o 
   2   7   7     1322.36     1298.63     74.83 o 
   3   7   7      250.91      192.92     45.56 o 
   4   7   7       22.40       67.50     37.34 o 
   5   7   7      999.69      921.62     51.82 o 
   6   7   7      444.12      573.65     51.42 o 
   7   7   7      194.33      330.25     37.38 o 
   8   7   7     1133.17     1264.47     45.59 o 
   9   7   7     7781.78     8777.51     85.66 o 
  10   7   7      447.21      330.13     35.84 o 
  11   7   7      697.01      765.00     58.97 o 
  12   7   7      189.48      180.68     23.59 o 
  13   7   7      101.99       97.41     38.99 o 
  14   7   7       48.93       49.10     34.78 o 
  15   7   7      156.48      411.71    130.50 o 
  16   7   7       38.78      245.27    129.79 o 
 -18   8   7      711.02      339.19    162.25 o 
 -17   8   7       40.82       29.69     64.73 o 
 -16   8   7      166.13      117.55     72.91 o 
 -15   8   7        1.11        0.00     75.00 o 
 -14   8   7        8.37       80.34     70.82 o 
 -13   8   7      625.26      730.14     75.73 o 
 -12   8   7       95.53       94.40     58.74 o 
 -11   8   7      293.71      279.73     69.02 o 
 -10   8   7       53.13       33.51     47.41 o 
  -9   8   7      714.38      640.20     53.64 o 
  -8   8   7     1052.09      962.58     63.50 o 
  -7   8   7       26.75        0.00     27.37 o 
  -6   8   7     1230.22     1101.40     75.58 o 
  -5   8   7      372.47      344.46     47.80 o 
  -4   8   7      554.23      465.92     70.40 o 
  -3   8   7      408.37      429.38     77.42 o 
  -2   8   7      212.91      222.02     20.22 o 
  -1   8   7      877.66      902.47     49.79 o 
   0   8   7     2710.94     1899.48     43.17 o 
   1   8   7      579.57      401.57     46.59 o 
   2   8   7     6892.82     6946.03     82.57 o 
   3   8   7     7590.50     7687.28     91.67 o 
   4   8   7       35.28       17.52     37.72 o 
   5   8   7     5644.65     5692.53     79.19 o 
   6   8   7     5552.94     5562.59     78.06 o 
   7   8   7     4230.27     4086.84     67.46 o 
   8   8   7     1408.37     1746.62     59.40 o 
   9   8   7      375.13      455.51     47.33 o 
  10   8   7      933.88     1238.44     71.10 o 
  11   8   7     1412.64     1825.67     88.04 o 
  12   8   7      697.56      645.95     73.82 o 
  13   8   7      472.99      666.68     60.43 o 
  14   8   7     1003.20     1021.58    244.57 o 
  15   8   7     1380.11     2187.85    204.04 o 
 -18   9   7      110.31       94.04     82.51 o 
 -17   9   7      190.17      120.05     73.60 o 
 -16   9   7       24.93      106.93     82.68 o 
 -15   9   7      284.99      531.94     90.87 o 
 -14   9   7     2269.51     2773.73    122.10 o 
 -13   9   7      692.97      658.78     71.68 o 
 -12   9   7      940.24     1153.57     77.23 o 
 -11   9   7      117.01       78.62     74.94 o 
 -10   9   7        5.30       71.20     59.21 o 
  -9   9   7       66.95       78.29     77.99 o 
  -8   9   7     2464.79     2343.50     73.43 o 
  -7   9   7     2709.45     2752.00     87.85 o 
  -6   9   7     2429.21     3331.63     69.87 o 
  -5   9   7      115.09      198.17     79.81 o 
  -4   9   7       72.04       54.64     64.15 o 
  -3   9   7        1.62      107.82     76.31 o 
  -2   9   7     1608.70     1710.25    138.55 o 
  -1   9   7      175.99      201.98     92.67 o 
   0   9   7     1216.38     1148.37     76.13 o 
   1   9   7     1485.29     1434.28     54.56 o 
   2   9   7     5825.16     6297.39    145.98 o 
   3   9   7        7.85       34.11     37.31 o 
   4   9   7      969.19     1123.18     94.07 o 
   5   9   7     3207.88     2742.37     76.87 o 
   6   9   7        9.37       15.42     47.62 o 
   7   9   7       64.21      103.99     45.68 o 
   8   9   7     1493.84     1607.44     62.93 o 
   9   9   7      338.12      217.21     49.66 o 
  10   9   7      422.37      377.82     53.20 o 
  11   9   7       29.92       18.96     36.20 o 
  12   9   7       71.02       27.75     34.90 o 
  13   9   7       19.71        0.00     50.11 o 
  14   9   7       22.65        0.00     67.46 o 
  15   9   7       75.00      322.38    162.13 o 
 -17  10   7      648.55      415.45    177.13 o 
 -16  10   7      112.35      166.01     95.78 o 
 -15  10   7      303.93      369.74     76.31 o 
 -14  10   7     1118.57     1023.44     84.32 o 
 -13  10   7       49.08      118.89     64.27 o 
 -12  10   7      415.59      543.87     66.41 o 
 -11  10   7      317.06      444.84     60.23 o 
 -10  10   7      259.17      229.92     50.25 o 
  -9  10   7      282.26      308.06     57.24 o 
  -8  10   7      199.73      319.46     57.35 o 
  -7  10   7      167.49      144.03     34.39 o 
  -6  10   7      395.89      476.78     85.43 o 
  -5  10   7     1072.31     1626.81    107.43 o 
  -4  10   7     7039.77     7261.25    162.87 o 
  -3  10   7     1621.28     1885.36    134.55 o 
  -2  10   7     1563.84     1817.17    122.22 o 
  -1  10   7      206.14      345.56     90.55 o 
   0  10   7       92.07      186.75     66.72 o 
   1  10   7      143.15      219.44     52.00 o 
   2  10   7     3524.60     4451.09     96.37 o 
   3  10   7     2290.97     2328.07     70.96 o 
   4  10   7     2466.88     2046.22     68.61 o 
   5  10   7      678.51      954.56     93.69 o 
   6  10   7     1478.20     1674.03     68.51 o 
   7  10   7     1513.82     1696.55     73.10 o 
   8  10   7       54.88       98.44     47.48 o 
   9  10   7     2626.95     3088.58     76.98 o 
  10  10   7     2558.61     3254.24     73.78 o 
  11  10   7      772.49      681.22     91.73 o 
  12  10   7      476.46      460.46    102.66 o 
  13  10   7      954.64      816.30    154.02 o 
  14  10   7      258.24      232.77     95.67 o 
  15  10   7       56.59        0.00    129.56 o 
 -17  11   7      997.88      534.41    159.58 o 
 -16  11   7      577.71      596.42    101.09 o 
 -15  11   7     1210.33     1371.06    104.60 o 
 -14  11   7       47.33       43.44     74.15 o 
 -13  11   7       43.18        6.69     59.35 o 
 -12  11   7        5.38        0.00     61.37 o 
 -11  11   7      138.06      179.02     69.60 o 
 -10  11   7       58.95       58.21     40.62 o 
  -9  11   7     1371.89     1291.76     47.61 o 
  -8  11   7     2462.22     2902.54    120.35 o 
  -7  11   7      658.14      861.79    246.44 o 
  -6  11   7     1199.86      970.55    145.58 o 
  -5  11   7     2115.29     2190.44    145.52 o 
  -4  11   7     1418.61     2066.99    143.44 o 
  -3  11   7       17.61      140.57     97.95 o 
  -2  11   7       59.30      118.68    111.49 o 
  -1  11   7      677.89      919.35    109.08 o 
   0  11   7      681.76      656.84     62.54 o 
   1  11   7      503.26      606.65     56.96 o 
   2  11   7       63.00       80.93     55.69 o 
   3  11   7      266.35      262.75     67.97 o 
   4  11   7       49.14        6.03     44.43 o 
   5  11   7      386.48      590.13     64.66 o 
   6  11   7     1112.97     1315.42     63.58 o 
   7  11   7       19.38       48.88     55.62 o 
   8  11   7      951.78     1268.01     65.17 o 
   9  11   7      228.88      332.31     58.76 o 
  10  11   7      211.97      220.38     62.85 o 
  11  11   7        9.12       47.26     53.86 o 
  12  11   7     1126.46      974.91     73.69 o 
  13  11   7       87.85       83.86     52.38 o 
  14  11   7        7.28       90.06     69.18 o 
 -16  12   7        6.02        0.00     84.39 o 
 -15  12   7      113.08      246.48     78.18 o 
 -14  12   7        0.15      180.64     88.59 o 
 -13  12   7      177.27      265.76    105.19 o 
 -12  12   7       29.30       58.33     55.73 o 
 -11  12   7     1058.59     1232.86     83.45 o 
 -10  12   7       13.94      210.64    132.20 o 
  -9  12   7       98.46       53.88    104.86 o 
  -8  12   7      102.91       45.05     99.03 o 
  -7  12   7        8.95       70.17    114.87 o 
  -6  12   7      270.87      374.95    116.31 o 
  -5  12   7      761.05      962.11    128.37 o 
  -4  12   7      218.59      366.34    114.66 o 
  -3  12   7      548.87      471.43    170.84 o 
  -2  12   7      255.42      242.70    108.53 o 
  -1  12   7      243.81      216.26    104.26 o 
   0  12   7       26.91      105.97     60.24 o 
   1  12   7     4117.66     4644.94    175.08 o 
   2  12   7      297.46      266.41     59.87 o 
   3  12   7        2.86       36.01     45.50 o 
   4  12   7     1029.43     1542.26     70.42 o 
   5  12   7     1196.42     1128.69     81.78 o 
   6  12   7        2.05       76.36     51.23 o 
   7  12   7     1087.02     1237.00     66.98 o 
   8  12   7      683.84      803.84     63.35 o 
   9  12   7     1647.66     2016.69     78.57 o 
  10  12   7      504.20      613.75     68.31 o 
  11  12   7      477.80      544.43    112.16 o 
  12  12   7      370.44      353.47     77.35 o 
  13  12   7       20.99       69.29     47.50 o 
  14  12   7      173.80       49.49     73.03 o 
 -16  13   7      413.44      453.51    105.77 o 
 -15  13   7       11.30      133.19     69.16 o 
 -14  13   7      508.57      736.80    129.29 o 
 -13  13   7        4.23        0.00     69.88 o 
 -12  13   7     1642.34     2138.19    179.99 o 
 -11  13   7     1123.56     1381.24    169.00 o 
 -10  13   7      362.57      459.18    136.20 o 
  -9  13   7     1602.57     1945.00    221.09 o 
  -8  13   7     1173.21     1272.68    155.08 o 
  -7  13   7      530.34      663.02    154.32 o 
  -6  13   7      138.08       74.18    110.26 o 
  -5  13   7     3789.17     3690.08    213.86 o 
  -4  13   7     5511.99     5911.82    185.09 o 
  -3  13   7      371.02      451.37    121.58 o 
  -2  13   7      401.34      447.06    126.89 o 
  -1  13   7      133.60       44.81    118.25 o 
   0  13   7     1761.36     1410.01     90.02 o 
   1  13   7     3667.60     3914.02     91.08 o 
   2  13   7       88.10       41.39     54.56 o 
   3  13   7     3216.41     3809.03    111.33 o 
   4  13   7       29.83       37.89     56.02 o 
   5  13   7      250.53      245.27     70.55 o 
   6  13   7      197.58      194.28     59.94 o 
   7  13   7      209.69      159.52     56.10 o 
   8  13   7      318.06      329.88     64.44 o 
   9  13   7      397.99      455.61     67.92 o 
  10  13   7      534.73      385.21     67.75 o 
  11  13   7       71.71       73.23     56.93 o 
  12  13   7      137.38      109.75     61.02 o 
  13  13   7        2.07        0.00     46.28 o 
 -15  14   7       97.63      218.78    129.89 o 
 -14  14   7       39.75        0.00    134.32 o 
 -13  14   7       22.87        0.00    116.16 o 
 -12  14   7      141.63       80.21    128.92 o 
 -11  14   7     2367.97     3097.74    277.47 o 
 -10  14   7      164.38      271.32    139.73 o 
  -9  14   7      322.94      390.61    172.05 o 
  -8  14   7       30.84       74.18    128.59 o 
  -7  14   7      454.52      340.58    128.92 o 
  -6  14   7     1086.41     1124.56    159.24 o 
  -5  14   7        4.40       96.48    140.23 o 
  -4  14   7      171.90      222.14    125.56 o 
  -3  14   7        6.19        0.00    106.26 o 
  -2  14   7     2394.35     2268.81    181.28 o 
  -1  14   7      304.35      258.74    141.30 o 
   0  14   7      668.21      663.37     78.98 o 
   1  14   7       89.82      233.23     67.34 o 
   2  14   7     2380.75     2638.94    114.39 o 
   3  14   7     1694.10     1806.48     83.97 o 
   4  14   7        0.51        0.00     61.06 o 
   5  14   7        0.61        0.00     55.43 o 
   6  14   7      307.53      187.17     65.04 o 
   7  14   7       73.15       96.07     61.61 o 
   8  14   7       49.81       34.43     57.20 o 
   9  14   7       71.65      145.85     64.48 o 
  10  14   7       10.95        0.00     59.84 o 
  11  14   7      113.87       82.85     62.89 o 
  12  14   7       52.96        0.00     68.48 o 
 -14  15   7      603.27      798.75    154.87 o 
 -13  15   7      520.27      632.54    147.03 o 
 -12  15   7      247.12       67.15    155.22 o 
 -11  15   7     1037.10     1119.00    471.61 o 
 -10  15   7     3098.61     3898.24    187.31 o 
  -9  15   7     2878.48     3738.92    182.50 o 
  -8  15   7     2950.80     3353.12    180.49 o 
  -7  15   7      675.30      647.13    141.54 o 
  -6  15   7       15.56       83.14    119.85 o 
  -5  15   7      279.28      572.13    141.67 o 
  -4  15   7      883.52      714.67    171.04 o 
  -3  15   7     2170.27     2624.23    301.02 o 
  -2  15   7      982.51      958.21    247.77 o 
  -1  15   7       14.63      120.42    138.41 o 
   0  15   7     1592.03     2017.86    173.66 o 
   1  15   7      203.20      240.64     81.56 o 
   2  15   7      536.82      586.13     99.20 o 
   3  15   7       29.88        0.00     64.53 o 
   4  15   7      144.20      131.20     58.84 o 
   5  15   7      262.00      312.59     85.18 o 
   6  15   7       50.72       37.35     62.37 o 
   7  15   7        4.79        0.00     71.61 o 
   8  15   7      160.55      213.89     76.18 o 
   9  15   7       84.11      142.48     74.76 o 
  10  15   7       10.91        3.77     56.42 o 
  11  15   7        0.54        0.00     60.20 o 
 -13  16   7        0.07      268.17    155.43 o 
 -12  16   7      142.44        0.00    101.52 o 
 -11  16   7       75.95        0.00    110.09 o 
 -10  16   7      149.54      137.29    132.40 o 
  -9  16   7       68.73       35.52    119.03 o 
  -8  16   7     1029.14      487.26    415.56 o 
  -7  16   7        2.95        0.00    145.39 o 
  -6  16   7      128.84      258.50    269.69 o 
  -5  16   7        2.95      105.72    264.95 o 
  -4  16   7      234.44      367.21    167.08 o 
  -3  16   7      447.61      494.63    203.37 o 
  -2  16   7      261.67      291.64    135.25 o 
  -1  16   7      227.31      226.82    130.37 o 
   0  16   7      331.54      301.61    148.01 o 
   1  16   7       19.42        0.00     68.73 o 
   2  16   7       45.97       13.27     51.19 o 
   3  16   7        8.01        0.00     76.38 o 
   4  16   7      680.13      883.85    111.91 o 
   5  16   7      482.89      327.14     76.15 o 
   6  16   7      412.54      596.83     86.19 o 
   7  16   7       30.23      108.33     60.52 o 
   8  16   7       99.20       19.25     59.77 o 
   9  16   7       28.24        0.00     54.50 o 
  10  16   7       19.03       37.63     68.02 o 
 -12  17   7     1020.39     1529.82    171.16 o 
 -11  17   7      167.98      363.59    220.59 o 
 -10  17   7      401.76      156.12    167.71 o 
  -9  17   7     1602.31      817.60    811.74 o 
  -8  17   7      485.29      209.69    171.36 o 
  -7  17   7     1311.32      816.74    718.76 o 
  -6  17   7     2055.13     1679.18   1279.88 o 
  -5  17   7     1924.98      944.88    845.45 o 
  -4  17   7      711.26      291.76    238.57 o 
  -3  17   7     1840.95     2325.81    247.92 o 
  -2  17   7      681.43      882.28    162.00 o 
  -1  17   7      498.61      758.62    154.62 o 
   0  17   7        5.22      112.57    141.03 o 
   1  17   7        2.25       59.96     60.84 o 
   2  17   7     2173.81     2393.31     92.38 o 
   3  17   7       39.34      124.50     55.10 o 
   4  17   7      363.83      362.70     70.50 o 
   5  17   7        7.54        2.63     56.41 o 
   6  17   7      264.13      250.35    100.07 o 
   7  17   7      180.32      110.88     63.31 o 
   8  17   7      397.51      296.46    109.26 o 
   9  17   7      338.24      237.83     98.23 o 
 -11  18   7      472.98      522.78    239.24 o 
 -10  18   7      111.35        0.00    145.71 o 
  -9  18   7      154.97        0.00    271.32 o 
  -8  18   7        5.15      284.13    290.72 o 
  -7  18   7       49.17        0.00    168.85 o 
  -6  18   7      298.50        0.00    125.98 o 
  -5  18   7      149.56        6.29    122.16 o 
  -4  18   7      275.91      216.11    149.56 o 
  -3  18   7       44.60       76.48    136.96 o 
  -2  18   7       15.02        0.00    135.54 o 
  -1  18   7      648.25      771.47    167.27 o 
   0  18   7      503.15      635.70    161.11 o 
   1  18   7       43.57       58.39    172.66 o 
   2  18   7      252.60      201.11     60.58 o 
   3  18   7      194.20      234.61     78.76 o 
   4  18   7      365.73      231.50    108.07 o 
   5  18   7      787.68      719.66     99.83 o 
   6  18   7      178.76      286.23     84.68 o 
   7  18   7       64.15       62.42     68.51 o 
   8  18   7       18.13       73.18     71.21 o 
  -9  19   7       41.16      182.37    152.77 o 
  -8  19   7      229.51      341.36    167.83 o 
  -7  19   7      405.53      197.28    159.25 o 
  -6  19   7       25.66       98.33    149.89 o 
  -5  19   7      103.86        0.00    147.79 o 
  -4  19   7      617.98      542.90    276.19 o 
  -3  19   7     1339.55     1075.00    539.11 o 
  -2  19   7      510.67      587.35    277.89 o 
  -1  19   7      266.70      569.28    164.41 o 
   0  19   7      336.92      678.71    170.04 o 
   1  19   7      400.56      488.75    171.82 o 
   2  19   7     1117.57      435.75    336.24 o 
   3  19   7       11.61       45.77     66.76 o 
   4  19   7        2.13       25.15     51.96 o 
   5  19   7        2.43        0.00     80.95 o 
   6  19   7       36.25        0.00     69.85 o 
   7  19   7        7.11        0.00    102.60 o 
  -7  20   7        4.46      100.74    156.23 o 
  -6  20   7       33.51       91.72    166.64 o 
  -5  20   7      145.52      429.61    245.98 o 
  -4  20   7        0.68      102.78    155.76 o 
  -3  20   7       61.45      149.06    170.98 o 
  -2  20   7      111.89        0.00    213.43 o 
  -1  20   7        1.24      388.77    169.79 o 
   0  20   7        3.15        0.00    220.66 o 
   1  20   7       12.58      352.36    168.42 o 
   2  20   7        2.05        0.00    155.26 o 
   3  20   7      692.71      102.44    261.80 o 
   4  20   7      158.20        0.00    304.67 o 
   5  20   7      567.73      461.57    326.32 o 
  -4  21   7       33.33       87.24    165.26 o 
  -3  21   7       31.75       93.61    166.60 o 
  -2  21   7       32.62        0.00    309.68 o 
  -1  21   7       41.20       27.35    155.64 o 
   0  21   7        4.70      127.25    268.40 o 
   1  21   7       10.05      112.73    260.86 o 
 -19   0   8      471.91        0.00     82.49 o 
 -18   0   8      469.61        0.72    110.75 o 
 -17   0   8        0.29        0.00    127.25 o 
 -16   0   8      443.14      446.54    111.51 o 
 -15   0   8       74.93        0.00     79.70 o 
 -14   0   8       75.16      229.98    149.44 o 
 -13   0   8     3509.72     5316.02    276.23 o 
 -12   0   8      254.70      253.06    122.61 o 
 -11   0   8     1871.05     2171.71    127.54 o 
 -10   0   8     3342.42     2110.46    121.39 o 
  -9   0   8     3383.21     4116.16    288.74 o 
  -8   0   8     1416.88     1717.20    112.36 o 
  -7   0   8    13543.40    14312.14    364.59 o 
  -6   0   8    33031.77    28022.90    604.97 o 
  -5   0   8   160607.78   227833.59   1574.89 o 
  -4   0   8   127532.78   167824.55   1241.29 o 
  -3   0   8    76175.34   103979.05    769.24 o 
  -2   0   8    75073.29    82851.74    629.91 o 
  -1   0   8     9792.52     8492.22    145.20 o 
   0   0   8     7296.53     6556.26    119.90 o 
   1   0   8     8667.50    11205.54    113.40 o 
   2   0   8    12705.71    11679.07    148.04 o 
   3   0   8      640.95      676.95     48.98 o 
   4   0   8     3542.25     3733.68     47.81 o 
   5   0   8      256.34      282.15     24.78 o 
   6   0   8      866.31      901.68     94.84 o 
   7   0   8     4284.17     4327.57    136.02 o 
   8   0   8     5806.72     6485.31    166.67 o 
   9   0   8     2621.40     4383.61    157.20 o 
  10   0   8      113.20      176.16    153.78 o 
  11   0   8     1393.13     1714.49    275.82 o 
  12   0   8     1013.04     1371.93    324.87 o 
  13   0   8       52.87        0.00    147.78 o 
  14   0   8       55.64      262.11    147.56 o 
  15   0   8     1195.93      774.15    641.09 o 
  16   0   8      719.09        0.00    230.96 o 
 -19   1   8        0.35        0.00     54.11 o 
 -18   1   8       56.41        0.00     87.05 o 
 -17   1   8       54.17        0.00     69.85 o 
 -16   1   8      509.08      442.12     77.73 o 
 -15   1   8        5.30       58.93     66.36 o 
 -14   1   8     1977.17     1874.75    112.28 o 
 -13   1   8     2282.46     2357.77     97.63 o 
 -12   1   8        2.62        0.00     67.12 o 
 -11   1   8     1087.19     1047.50     82.29 o 
 -10   1   8      822.75     1006.65     84.60 o 
  -9   1   8     2960.36     3196.68    105.45 o 
  -8   1   8      146.76      268.92     75.38 o 
  -7   1   8     6226.54     9021.70    118.15 o 
  -6   1   8     5152.54     5216.04    105.79 o 
  -5   1   8    17721.97    18136.49    254.67 o 
  -4   1   8     2512.93     1084.36     77.82 o 
  -3   1   8     9744.25    11842.59    131.60 o 
  -2   1   8     2714.83     3365.38    101.79 o 
  -1   1   8     1565.30     2517.63     73.46 o 
   0   1   8      254.84      183.76     51.74 o 
   1   1   8     7559.39     7497.48     71.97 o 
   2   1   8      460.66      377.72     34.71 o 
   3   1   8     2374.11     2002.48     34.65 o 
   4   1   8    17305.80    15378.04     83.39 o 
   5   1   8       48.05       24.39     10.92 o 
   6   1   8      576.45      714.49     74.03 o 
   7   1   8     1267.40     1589.08     83.91 o 
   8   1   8      231.10      105.93     69.44 o 
   9   1   8     1014.27     1365.47     89.27 o 
  10   1   8      390.19      348.92     83.38 o 
  11   1   8       22.20       69.53     78.71 o 
  12   1   8        9.18       13.84     77.96 o 
  13   1   8      139.23      303.93    100.12 o 
  14   1   8        0.23        0.00     86.70 o 
  15   1   8        0.94       48.69    128.15 o 
  16   1   8       25.11       12.35    143.51 o 
 -19   2   8      129.65       75.28     68.21 o 
 -18   2   8      119.24      107.81     93.65 o 
 -17   2   8        1.12        0.00     79.75 o 
 -16   2   8       10.25        8.59     60.92 o 
 -15   2   8      218.89      161.26     70.87 o 
 -14   2   8      209.68       98.61     84.32 o 
 -13   2   8        2.33        3.02     63.75 o 
 -12   2   8     1769.56     1828.73     96.26 o 
 -11   2   8       86.34       63.28     78.75 o 
 -10   2   8       31.27       50.04     60.77 o 
  -9   2   8      166.26      163.29     62.45 o 
  -8   2   8      480.85     1456.27     76.99 o 
  -7   2   8      323.08      149.37     72.15 o 
  -6   2   8      189.00      331.10     64.02 o 
  -5   2   8      263.47      495.21     72.86 o 
  -4   2   8     3486.63     3219.07     94.63 o 
  -3   2   8    34002.26    37081.62    248.93 o 
  -2   2   8    13965.90    14437.59    147.25 o 
  -1   2   8     7538.41     6851.07     95.96 o 
   0   2   8     5700.85     3943.26     86.08 o 
   1   2   8     7763.72     7422.42     77.38 o 
   2   2   8     6049.89     6131.00     62.58 o 
   3   2   8    10726.07    10266.98     65.53 o 
   4   2   8    24955.27    22878.08    104.18 o 
   5   2   8     9822.51     8985.72     57.77 o 
   6   2   8     6371.98     7424.45     61.25 o 
   7   2   8      470.02      750.19     43.61 o 
   8   2   8     1934.56     1802.75     93.15 o 
   9   2   8     2133.63     1933.36    102.28 o 
  10   2   8        6.69       54.41     73.73 o 
  11   2   8      305.74      482.65     92.20 o 
  12   2   8       85.81      237.88     93.01 o 
  13   2   8     1317.60     1858.10    123.86 o 
  14   2   8     1222.05     1502.06    126.48 o 
  15   2   8      319.59      179.08    127.14 o 
  16   2   8      473.92        0.00    138.68 o 
 -19   3   8      270.07      100.92     72.37 o 
 -18   3   8      121.66       37.75     75.42 o 
 -17   3   8       11.17        0.00     68.07 o 
 -16   3   8      492.60      667.85     86.99 o 
 -15   3   8      470.37      490.45     80.45 o 
 -14   3   8      699.44      829.06     96.08 o 
 -13   3   8     1529.64     1550.06     80.40 o 
 -12   3   8     8028.34     7085.38    127.26 o 
 -11   3   8       30.75       31.14     67.32 o 
 -10   3   8     6461.91     6728.49    127.40 o 
  -9   3   8     1630.01     1536.60     94.55 o 
  -8   3   8     2320.58     2964.98     89.45 o 
  -7   3   8      715.86      745.93     74.85 o 
  -6   3   8     3431.06     2458.29     82.91 o 
  -5   3   8        3.66       56.00     55.96 o 
  -4   3   8      227.50       49.97     60.73 o 
  -3   3   8       62.78        0.00     52.72 o 
  -2   3   8     1677.69     2797.55    109.47 o 
  -1   3   8       13.43      139.11     52.41 o 
   0   3   8        5.28      115.74     56.99 o 
   1   3   8     4596.64     3025.90     58.46 o 
   2   3   8      178.34      137.09     28.52 o 
   3   3   8     1045.16     1458.66     36.22 o 
   4   3   8      993.56     1307.86     46.53 o 
   5   3   8     5122.64     5939.42     77.73 o 
   6   3   8      570.77      611.37     21.57 o 
   7   3   8      215.13      230.01     36.43 o 
   8   3   8     2276.07     2610.32     46.03 o 
   9   3   8     2093.68     2684.85    231.33 o 
  10   3   8       63.36        0.00     82.32 o 
  11   3   8      741.83      696.04     95.35 o 
  12   3   8      375.50      341.90     94.17 o 
  13   3   8       69.90      131.73     93.67 o 
  14   3   8        7.56       78.68    126.04 o 
  15   3   8      272.99       39.09    113.54 o 
  16   3   8       43.63      102.61    127.02 o 
 -19   4   8       31.40        0.00     65.74 o 
 -18   4   8       93.67       36.33     61.24 o 
 -17   4   8      257.43      330.40     76.42 o 
 -16   4   8     1174.08     1201.00     94.16 o 
 -15   4   8        0.44       63.49     76.17 o 
 -14   4   8      460.45      728.70     95.86 o 
 -13   4   8      278.19      409.49     80.36 o 
 -12   4   8       14.00        0.00     54.67 o 
 -11   4   8      258.32      223.79     78.30 o 
 -10   4   8     2746.07     3103.39    105.67 o 
  -9   4   8      670.51      676.53     82.36 o 
  -8   4   8     1656.05     1820.08     91.47 o 
  -7   4   8     7662.14     8067.48    125.56 o 
  -6   4   8       22.77       79.37     69.31 o 
  -5   4   8     2985.71     2854.59     83.32 o 
  -4   4   8     2669.78     2209.02     80.32 o 
  -3   4   8      230.51      242.69     73.76 o 
  -2   4   8     4876.59     5124.56     93.02 o 
  -1   4   8      980.77      499.86     44.33 o 
   0   4   8        5.52       18.94     38.86 o 
   1   4   8      638.39      617.61     41.89 o 
   2   4   8      934.57      637.83     37.99 o 
   3   4   8     5245.54     5438.28     53.23 o 
   4   4   8     1050.79     1302.72     39.16 o 
   5   4   8     3107.92     3813.23     66.10 o 
   6   4   8     5122.83     3618.66     47.29 o 
   7   4   8     6979.81     7435.61     52.44 o 
   8   4   8      569.48      999.55     35.57 o 
   9   4   8     1680.94     1803.06     58.39 o 
  10   4   8      299.42      464.80     56.40 o 
  11   4   8       47.30       43.21     82.43 o 
  12   4   8      439.57      422.72    103.37 o 
  13   4   8      496.89      406.04    117.61 o 
  14   4   8      971.63     1517.50    146.92 o 
  15   4   8      704.57      766.35    365.46 o 
  16   4   8      479.77      405.28    191.27 o 
 -19   5   8      538.06      426.37    228.18 o 
 -18   5   8      940.74      303.00    191.46 o 
 -17   5   8      208.43      373.93     81.51 o 
 -16   5   8     2861.96     3311.28    106.47 o 
 -15   5   8     1440.46     1497.00     90.61 o 
 -14   5   8     3842.13     4726.94    155.25 o 
 -13   5   8     1648.59     2086.80    100.67 o 
 -12   5   8     1432.54     1542.00     93.16 o 
 -11   5   8      211.46      238.19     63.04 o 
 -10   5   8     2285.24     2293.62    102.75 o 
  -9   5   8      131.67       49.50     61.14 o 
  -8   5   8     3857.87     3693.19     97.64 o 
  -7   5   8     6348.88     6944.07    112.46 o 
  -6   5   8     2685.87     3144.31     94.70 o 
  -5   5   8    19718.62    15517.24    164.10 o 
  -4   5   8    10955.25    10530.55    136.43 o 
  -3   5   8    12438.80    10571.41    133.35 o 
  -2   5   8      190.36        0.00     51.54 o 
  -1   5   8     1843.19     2484.69     76.80 o 
   0   5   8     4391.90     3024.85     63.75 o 
   1   5   8      721.77      962.70     42.22 o 
   2   5   8     3068.82     3296.00     52.11 o 
   3   5   8      128.75       67.96     32.30 o 
   4   5   8     1606.69     1887.44     46.40 o 
   5   5   8     6686.74     6750.17     79.90 o 
   6   5   8     4892.29     4890.13     63.83 o 
   7   5   8       17.55       83.59     36.60 o 
   8   5   8     1783.50     2111.09     36.17 o 
   9   5   8       64.88       49.79     16.01 o 
  10   5   8       36.88       35.58     30.96 o 
  11   5   8       12.21       27.54     29.07 o 
  12   5   8      691.22      589.49    100.57 o 
  13   5   8      417.77      465.65    152.17 o 
  14   5   8       37.12        0.00    120.26 o 
  15   5   8      449.16      982.47    373.04 o 
  16   5   8      264.15      632.38    236.09 o 
 -19   6   8       12.05        9.60     55.70 o 
 -18   6   8      172.28      115.52     69.93 o 
 -17   6   8      519.09      366.89     86.05 o 
 -16   6   8       28.89       12.30     65.43 o 
 -15   6   8       12.19        0.00     55.86 o 
 -14   6   8       20.65        0.00     60.38 o 
 -13   6   8     1196.39     1255.88     81.24 o 
 -12   6   8     3314.34     3041.82    117.00 o 
 -11   6   8      532.09      786.79     88.93 o 
 -10   6   8      259.78      557.11     64.74 o 
  -9   6   8      110.97      158.75     56.12 o 
  -8   6   8     4705.49     4217.62    104.47 o 
  -7   6   8      833.10      650.75     77.21 o 
  -6   6   8      891.92      442.76     82.26 o 
  -5   6   8      125.36      278.48     65.52 o 
  -4   6   8      143.76      270.92     63.59 o 
  -3   6   8     1082.67     1139.86     75.83 o 
  -2   6   8     1158.34     1300.50     51.43 o 
  -1   6   8     3716.85     2805.37     63.95 o 
   0   6   8     1025.42     1265.84     48.02 o 
   1   6   8      337.81      431.50     37.22 o 
   2   6   8     1847.47     2100.66     57.30 o 
   3   6   8        3.84        0.00     32.36 o 
   4   6   8     1534.51     2446.64     57.73 o 
   5   6   8      963.65     1054.69     48.64 o 
   6   6   8       18.03       14.45     46.70 o 
   7   6   8      556.46      667.77     37.61 o 
   8   6   8       60.38       26.41     28.76 o 
   9   6   8      280.84      180.97     28.35 o 
  10   6   8      152.33      106.22     30.60 o 
  11   6   8       16.45        3.99     35.72 o 
  12   6   8     2337.51     2227.44    121.37 o 
  13   6   8      108.18       99.02     27.02 o 
  14   6   8       65.35        0.00    165.58 o 
  15   6   8      116.77      218.40    126.97 o 
  16   6   8      346.79      556.50    148.07 o 
 -18   7   8      596.77      249.68    125.96 o 
 -17   7   8        6.51        0.00     74.11 o 
 -16   7   8     1099.73     1481.16     99.20 o 
 -15   7   8      148.72      248.46     81.38 o 
 -14   7   8     1332.67     1125.96     80.99 o 
 -13   7   8     4051.15     4296.35    116.97 o 
 -12   7   8      112.81      175.09     62.69 o 
 -11   7   8     3765.67     3511.66    104.87 o 
 -10   7   8     4219.04     3948.56     89.19 o 
  -9   7   8     1637.68     1660.03     78.22 o 
  -8   7   8     2698.13     2549.90     91.71 o 
  -7   7   8     7457.09     7208.81     87.23 o 
  -6   7   8      441.69      274.84     73.36 o 
  -5   7   8     5259.63     5566.71    148.27 o 
  -4   7   8       97.99      118.73     68.98 o 
  -3   7   8     6360.18     5781.85     63.68 o 
  -2   7   8     4785.69     3518.99     85.26 o 
  -1   7   8       84.52       78.47     41.74 o 
   0   7   8     2296.63     1983.34     56.43 o 
   1   7   8      905.59      952.29     50.09 o 
   2   7   8     6316.14     6930.20     78.88 o 
   3   7   8     1133.84     1274.53     50.01 o 
   4   7   8       93.01       55.29     41.03 o 
   5   7   8       20.36       36.29     38.88 o 
   6   7   8       20.92       36.77     38.69 o 
   7   7   8       69.89      195.19     40.55 o 
   8   7   8     1563.01     1672.48     50.05 o 
   9   7   8      351.68      434.74     36.92 o 
  10   7   8      375.22      549.32     64.93 o 
  11   7   8      294.80      345.87     35.26 o 
  12   7   8      590.69      848.31     73.32 o 
  13   7   8        2.33       61.73     52.33 o 
  14   7   8     1182.17     1391.94    143.18 o 
  15   7   8      309.78      571.80    148.94 o 
 -18   8   8      247.33      247.01     89.50 o 
 -17   8   8      111.42        0.00     63.94 o 
 -16   8   8       15.20        6.31     70.92 o 
 -15   8   8       25.95        6.91     59.46 o 
 -14   8   8     1813.23     2112.64     94.65 o 
 -13   8   8     2053.03     2306.31     88.79 o 
 -12   8   8       36.40       69.40     59.75 o 
 -11   8   8        9.50       70.55     65.37 o 
 -10   8   8      607.93      683.63     61.63 o 
  -9   8   8      326.65      307.46     50.84 o 
  -8   8   8     1087.71      929.66     77.68 o 
  -7   8   8     1734.54     1776.96     62.39 o 
  -6   8   8     1760.45     1770.29     69.99 o 
  -5   8   8      140.48      414.96     81.37 o 
  -4   8   8      205.68      287.77     30.86 o 
  -3   8   8     2794.10     2456.36     84.24 o 
  -2   8   8     1315.24     1557.95     94.51 o 
  -1   8   8     2721.65     2970.98     57.15 o 
   0   8   8     4292.69     4615.62     87.64 o 
   1   8   8      861.36     1019.14     46.58 o 
   2   8   8     5400.73     6547.85     82.06 o 
   3   8   8       52.20      104.00     38.05 o 
   4   8   8      130.44       36.25     50.61 o 
   5   8   8      579.77      547.38     51.95 o 
   6   8   8      478.90      455.34     50.19 o 
   7   8   8        8.49       16.73     39.11 o 
   8   8   8      687.19      758.32     48.24 o 
   9   8   8      582.46      732.59     91.94 o 
  10   8   8      233.84      180.96     42.30 o 
  11   8   8       39.33       99.84     33.88 o 
  12   8   8       48.90       45.18     41.97 o 
  13   8   8       94.54      149.54     58.00 o 
  14   8   8        2.33        1.07    136.08 o 
  15   8   8        0.10        0.00    156.47 o 
 -18   9   8       96.89      170.95    103.84 o 
 -17   9   8      518.09      598.29     91.97 o 
 -16   9   8      710.57      853.68     87.56 o 
 -15   9   8     2411.80     2654.10    101.30 o 
 -14   9   8      835.34     1064.49     98.43 o 
 -13   9   8     1302.56     1897.88     83.52 o 
 -12   9   8       82.98       99.68     67.81 o 
 -11   9   8     1278.85     1279.09    133.87 o 
 -10   9   8     8221.08     8699.57    130.66 o 
  -9   9   8     6495.33     6847.40    117.10 o 
  -8   9   8     1642.99     1731.06     88.00 o 
  -7   9   8       18.05       39.34     24.95 o 
  -6   9   8     3698.19     3801.71     51.40 o 
  -5   9   8     4880.38     5054.93    138.38 o 
  -4   9   8      130.08      233.29     94.22 o 
  -3   9   8     8019.04     7582.93    125.10 o 
  -2   9   8      254.89      323.62     24.23 o 
  -1   9   8     6209.98     6008.35    108.42 o 
   0   9   8     1433.15     1312.51     56.20 o 
   1   9   8        2.75      111.21     38.88 o 
   2   9   8      933.82      949.35     57.47 o 
   3   9   8     1824.30     1720.00     59.55 o 
   4   9   8      688.03      916.49    115.06 o 
   5   9   8       22.74       25.83     49.73 o 
   6   9   8       22.78       16.15     43.15 o 
   7   9   8       27.12        0.00     43.39 o 
   8   9   8      465.91      494.88     52.93 o 
   9   9   8       21.23        0.00     54.41 o 
  10   9   8      400.33      331.15     61.63 o 
  11   9   8      291.50      250.49     51.64 o 
  12   9   8       24.82        0.00     28.64 o 
  13   9   8      251.34      160.61     29.13 o 
  14   9   8       18.11        0.00    170.87 o 
  15   9   8       18.08      346.31    168.13 o 
 -17  10   8      207.84      295.95     86.20 o 
 -16  10   8      219.71      159.37     82.26 o 
 -15  10   8       25.46        0.00     69.81 o 
 -14  10   8       47.56       50.15     77.54 o 
 -13  10   8      242.91      277.78     68.55 o 
 -12  10   8      147.62      136.85     57.55 o 
 -11  10   8      370.74      346.54     66.75 o 
 -10  10   8      905.04     1096.17     59.50 o 
  -9  10   8      501.52      428.16     58.83 o 
  -8  10   8     1321.79     1260.91     73.02 o 
  -7  10   8     3538.90     3264.76     51.26 o 
  -6  10   8     1371.74     1696.01    102.64 o 
  -5  10   8      362.99      209.05     79.81 o 
  -4  10   8       11.52       64.91     76.56 o 
  -3  10   8       61.54      278.54    106.65 o 
  -2  10   8     1442.31     1611.79    113.86 o 
  -1  10   8        6.16       75.60     98.41 o 
   0  10   8      530.11      670.36    112.78 o 
   1  10   8      111.57      103.91     48.42 o 
   2  10   8      310.00      219.60     90.26 o 
   3  10   8     1055.39     1200.89     65.38 o 
   4  10   8      155.04      381.68     61.69 o 
   5  10   8     1655.57     1737.39     81.07 o 
   6  10   8     1006.69     1183.73     71.77 o 
   7  10   8     2042.76     2001.69     71.06 o 
   8  10   8     4041.93     5194.57     84.61 o 
   9  10   8      723.46      874.11     57.52 o 
  10  10   8        7.72       50.31     59.14 o 
  11  10   8      100.72      148.07     47.07 o 
  12  10   8       99.62      100.63     45.30 o 
  13  10   8       65.36       50.70     36.71 o 
  14  10   8       27.10      266.97    152.99 o 
 -17  11   8      262.84      135.89     93.29 o 
 -16  11   8     1269.61     1158.36    104.85 o 
 -15  11   8      934.64     1115.94     93.30 o 
 -14  11   8     1437.88     1706.51     90.30 o 
 -13  11   8       22.24        0.00     69.61 o 
 -12  11   8      708.98      840.51     76.35 o 
 -11  11   8     1227.19     1524.53     96.01 o 
 -10  11   8     1964.02     2262.91     81.89 o 
  -9  11   8     2504.92     2903.83     60.15 o 
  -8  11   8      968.14     1165.95    106.05 o 
  -7  11   8      160.33      251.48     94.18 o 
  -6  11   8       40.56       21.37     78.41 o 
  -5  11   8      123.61      214.63    151.21 o 
  -4  11   8      101.99       41.64     95.90 o 
  -3  11   8     2188.33     2083.12    142.50 o 
  -2  11   8     4380.25     4499.02    150.11 o 
  -1  11   8     2314.84     2128.64    298.99 o 
   0  11   8     3876.99     3857.38    138.18 o 
   1  11   8     1969.05     1957.87     89.50 o 
   2  11   8      302.20      373.93     64.98 o 
   3  11   8     1304.56     1211.61    139.75 o 
   4  11   8      499.16      579.84     70.87 o 
   5  11   8        0.21       35.69     98.66 o 
   6  11   8       41.07       42.55     55.70 o 
   7  11   8      380.09      362.81     63.52 o 
   8  11   8      989.91     1164.91     68.35 o 
   9  11   8      123.09      124.80     51.59 o 
  10  11   8        3.40       44.93     49.79 o 
  11  11   8       87.07      161.80     58.87 o 
  12  11   8        0.28        0.00     41.14 o 
  13  11   8        0.60       25.17     37.65 o 
  14  11   8       60.13        0.00    237.03 o 
 -16  12   8        1.37        0.00     67.96 o 
 -15  12   8      322.71      465.31    103.49 o 
 -14  12   8      364.99      371.59     80.43 o 
 -13  12   8        0.35        0.00     56.62 o 
 -12  12   8     1167.95     1363.83    125.34 o 
 -11  12   8        7.00        0.00     41.29 o 
 -10  12   8      616.25      567.91     72.15 o 
  -9  12   8      719.57      335.51    123.57 o 
  -8  12   8      147.99       85.87    109.32 o 
  -7  12   8      391.81      389.01    123.16 o 
  -6  12   8     1046.39     1316.88    139.21 o 
  -5  12   8     1352.28     2056.58    154.41 o 
  -4  12   8       39.38       55.08    100.19 o 
  -3  12   8       16.03        0.00     99.66 o 
  -2  12   8     4156.29     4344.58    205.44 o 
  -1  12   8       36.17        0.00    114.90 o 
   0  12   8       14.17        0.41     86.35 o 
   1  12   8        9.61        0.00     58.13 o 
   2  12   8      419.98      324.36     66.47 o 
   3  12   8        7.29       11.77     43.40 o 
   4  12   8      109.88      151.03     64.22 o 
   5  12   8       86.63      208.69     67.16 o 
   6  12   8      171.71      199.18     74.40 o 
   7  12   8      602.83      972.92     69.33 o 
   8  12   8      138.09      270.91     64.75 o 
   9  12   8     1147.76     1165.33     69.43 o 
  10  12   8     2185.04     2849.90    106.31 o 
  11  12   8      358.05      466.02    117.94 o 
  12  12   8      457.91      444.70    100.61 o 
  13  12   8      298.48      201.94     52.19 o 
 -16  13   8       56.36      160.53     85.36 o 
 -15  13   8      138.46      172.82     69.93 o 
 -14  13   8      123.14       52.93     84.72 o 
 -13  13   8       62.44        1.20     58.73 o 
 -12  13   8        5.64      213.63    188.59 o 
 -11  13   8      611.80      440.69    164.82 o 
 -10  13   8      243.90      166.73    162.71 o 
  -9  13   8      922.68      789.62    149.12 o 
  -8  13   8     1617.01     1955.19    177.38 o 
  -7  13   8      560.71      626.49    145.82 o 
  -6  13   8     1084.33     1456.90    144.88 o 
  -5  13   8      156.41      198.21    118.73 o 
  -4  13   8        9.34       21.03    119.85 o 
  -3  13   8        1.28       51.70    105.36 o 
  -2  13   8     1797.18     1923.50    152.95 o 
  -1  13   8     1779.03     1784.87    139.06 o 
   0  13   8      669.64      828.37    144.50 o 
   1  13   8     1367.59     1465.04    101.30 o 
   2  13   8       10.00       62.29     60.61 o 
   3  13   8      319.32      370.47     62.44 o 
   4  13   8        0.90       94.16     55.55 o 
   5  13   8        3.49        4.45     55.05 o 
   6  13   8       32.84        9.54     50.06 o 
   7  13   8      106.23      178.09     57.79 o 
   8  13   8      502.03      576.42     68.50 o 
   9  13   8      484.17      312.49     65.95 o 
  10  13   8      207.39      176.98     60.45 o 
  11  13   8        1.91       22.58     57.26 o 
  12  13   8       16.02       54.69     58.84 o 
  13  13   8       46.33       31.35     45.40 o 
 -15  14   8       30.78      239.00    183.33 o 
 -14  14   8      256.17      303.14    135.01 o 
 -13  14   8      147.13      132.61    124.72 o 
 -12  14   8       91.78      129.82    147.92 o 
 -11  14   8      993.62      845.30    147.96 o 
 -10  14   8       34.17      122.39    146.27 o 
  -9  14   8      171.95      191.06    124.90 o 
  -8  14   8      109.20      107.70    119.91 o 
  -7  14   8       21.60       39.37    115.88 o 
  -6  14   8      569.07      695.38    140.60 o 
  -5  14   8     3166.98     2991.43    187.22 o 
  -4  14   8     5370.89     6415.47    202.89 o 
  -3  14   8       95.74      161.59    123.12 o 
  -2  14   8     1883.65     2178.00    172.20 o 
  -1  14   8     1912.96     1881.49    178.48 o 
   0  14   8      749.35      905.75    158.40 o 
   1  14   8     1491.09     1574.18    216.68 o 
   2  14   8       28.98        0.00     52.19 o 
   3  14   8     2063.12     2230.13     85.58 o 
   4  14   8      322.95      354.16     70.94 o 
   5  14   8      261.17      539.78     76.24 o 
   6  14   8      804.83      838.63     70.86 o 
   7  14   8     2469.15     3066.51     88.39 o 
   8  14   8     1348.85     1959.32     85.62 o 
   9  14   8     1351.03     2068.48     88.51 o 
  10  14   8      613.54      485.85     86.30 o 
  11  14   8      462.55      469.05    109.40 o 
  12  14   8      496.61      380.02    149.79 o 
 -14  15   8      217.04      624.02    199.63 o 
 -13  15   8        3.22      234.51    167.26 o 
 -12  15   8        6.99        0.00    124.23 o 
 -11  15   8       46.07       23.93    118.69 o 
 -10  15   8      235.34      195.11    144.65 o 
  -9  15   8        0.07       15.04    133.49 o 
  -8  15   8      130.60      205.00    130.93 o 
  -7  15   8      280.73      319.49    136.79 o 
  -6  15   8      314.33      117.64    126.02 o 
  -5  15   8       31.35       34.95    116.16 o 
  -4  15   8      323.16      221.48    129.63 o 
  -3  15   8      340.89      236.12    153.87 o 
  -2  15   8     1641.74     2060.06    262.55 o 
  -1  15   8      193.46      258.05    147.90 o 
   0  15   8     1403.10     1534.44    423.25 o 
   1  15   8      184.47      141.36     71.27 o 
   2  15   8      570.52      595.16     92.64 o 
   3  15   8        2.29       19.02     64.60 o 
   4  15   8        6.73        0.00     54.39 o 
   5  15   8      233.23      181.18     70.99 o 
   6  15   8       76.67       79.76     57.86 o 
   7  15   8      154.26       90.54     60.63 o 
   8  15   8        1.55        0.00     59.83 o 
   9  15   8      124.90      162.60     78.36 o 
  10  15   8      138.04      137.20     66.04 o 
  11  15   8        0.45       18.31     66.18 o 
 -13  16   8      273.26      455.62    132.47 o 
 -12  16   8      334.69      249.83    148.00 o 
 -11  16   8       86.00       34.91    147.81 o 
 -10  16   8       46.14       68.18    129.99 o 
  -9  16   8        4.47        3.69    135.23 o 
  -8  16   8       64.69        0.00    130.77 o 
  -7  16   8       34.79        0.00    137.29 o 
  -6  16   8       30.64       53.24    128.42 o 
  -5  16   8       94.95      191.30    178.28 o 
  -4  16   8       89.54      201.82    163.14 o 
  -3  16   8      284.91      344.85    168.98 o 
  -2  16   8       55.60        8.44    151.14 o 
  -1  16   8      747.23      605.79    266.03 o 
   0  16   8     2587.98     3291.89    177.61 o 
   1  16   8       21.59       39.48     69.46 o 
   2  16   8      836.65     1118.55    114.38 o 
   3  16   8      128.03       63.46     67.65 o 
   4  16   8      752.93      290.22     79.37 o 
   5  16   8     1013.14     1286.32    137.81 o 
   6  16   8      440.75      649.10    106.76 o 
   7  16   8      104.30      150.03     76.41 o 
   8  16   8      527.20      619.62    144.32 o 
   9  16   8      256.07      241.76     69.60 o 
  10  16   8      155.59      188.11     76.01 o 
 -12  17   8      209.53      353.50    299.96 o 
 -11  17   8      395.01      600.77    194.70 o 
 -10  17   8     1771.23      884.90    666.89 o 
  -9  17   8      449.16      129.83    170.31 o 
  -8  17   8      230.67      169.28    237.28 o 
  -7  17   8       62.60        0.00    203.72 o 
  -6  17   8      296.71      261.93    328.73 o 
  -5  17   8      227.05        0.00    152.92 o 
  -4  17   8      591.71      363.29    493.82 o 
  -3  17   8      111.14        0.00    154.64 o 
  -2  17   8        2.86        0.00    149.96 o 
  -1  17   8      557.03      529.45    176.62 o 
   0  17   8      178.52        0.00    130.18 o 
   1  17   8       35.46        0.00    116.12 o 
   2  17   8        0.81        0.00    105.67 o 
   3  17   8      114.58      149.02     82.15 o 
   4  17   8       87.27        5.24     67.01 o 
   5  17   8        0.90       79.37    115.32 o 
   6  17   8       30.09       61.11     65.41 o 
   7  17   8      280.64      363.45    107.44 o 
   8  17   8       14.95        0.00     66.99 o 
   9  17   8      118.80      185.75     79.62 o 
 -11  18   8        1.91      406.21    148.63 o 
 -10  18   8      195.80      251.91    291.53 o 
  -9  18   8       26.39       61.99    162.99 o 
  -8  18   8       90.19      258.83    185.38 o 
  -7  18   8      224.13      186.81    225.89 o 
  -6  18   8      874.83      332.50    384.82 o 
  -5  18   8     1067.27      727.10    683.41 o 
  -4  18   8      348.16      141.41    151.45 o 
  -3  18   8      990.44      837.67    175.38 o 
  -2  18   8     1220.72     1322.30    342.04 o 
  -1  18   8      935.08     1180.43    202.04 o 
   0  18   8     1322.92     1679.63    181.76 o 
   1  18   8       19.02       72.02    133.31 o 
   2  18   8      276.42      281.28     60.73 o 
   3  18   8       20.08       93.13     64.54 o 
   4  18   8      611.98      613.71    153.58 o 
   5  18   8      122.57      106.57     70.44 o 
   6  18   8      361.14      231.46     96.96 o 
   7  18   8      338.72      311.57    103.41 o 
   8  18   8      396.12      324.79    117.66 o 
  -9  19   8      136.70      119.48    184.87 o 
  -8  19   8       21.43        0.00    170.27 o 
  -7  19   8      191.64      160.57    191.33 o 
  -6  19   8      152.58      330.65    167.06 o 
  -5  19   8      359.66      467.54    249.40 o 
  -4  19   8      653.52      656.38    312.91 o 
  -3  19   8      220.90        0.00    211.14 o 
  -2  19   8       51.75        0.00    146.32 o 
  -1  19   8      438.00      309.12    189.25 o 
   0  19   8       75.84       52.64    140.46 o 
   1  19   8      229.96       68.03    192.99 o 
   2  19   8       39.40        0.00    116.77 o 
   3  19   8        0.75        0.00     64.32 o 
   4  19   8        0.34       41.43     59.72 o 
   5  19   8       48.98       67.52    124.58 o 
   6  19   8       52.45       17.52     98.34 o 
  -7  20   8        1.31        0.00    226.05 o 
  -6  20   8        0.23       55.47    152.73 o 
  -5  20   8      105.91      111.78    171.16 o 
  -4  20   8      248.51      312.02    175.61 o 
  -3  20   8        5.07      176.68    177.63 o 
  -2  20   8        7.56      139.44    159.13 o 
  -1  20   8      126.17      286.36    185.99 o 
   0  20   8      112.81      246.54    164.72 o 
   1  20   8      527.89     1024.27    288.53 o 
   2  20   8      365.33      748.88    179.62 o 
   3  20   8      784.27      759.51    305.78 o 
   4  20   8      135.89      144.82    126.26 o 
  -3  21   8      393.22      436.85    189.95 o 
  -2  21   8      814.18     1186.73    210.45 o 
  -1  21   8        7.94       61.02    163.53 o 
   0  21   8       35.15       86.92    191.54 o 
 -19   1   9      528.46       12.24     92.60 o 
 -18   1   9     1093.91       10.91     99.84 o 
 -17   1   9     1130.53     1217.16    109.85 o 
 -16   1   9       80.90      118.77    100.97 o 
 -15   1   9     1293.84     1888.03     98.45 o 
 -14   1   9     3022.39     2727.86    145.56 o 
 -13   1   9     4785.39     4623.49    117.59 o 
 -12   1   9     3105.01     3765.20    130.66 o 
 -11   1   9     2574.58     2414.08     99.31 o 
 -10   1   9       95.98      283.61     73.93 o 
  -9   1   9    11903.96    11902.53    164.27 o 
  -8   1   9       50.91      104.27     67.33 o 
  -7   1   9     4137.74     4386.65     99.48 o 
  -6   1   9     1703.56     2566.59     86.53 o 
  -5   1   9     2598.83     2557.08     93.51 o 
  -4   1   9     5339.30     4953.00    103.71 o 
  -3   1   9    36410.16    33638.50    239.80 o 
  -2   1   9    12636.43    13859.18    158.93 o 
  -1   1   9      445.86       24.75    124.86 o 
   0   1   9      429.37      338.36     50.58 o 
   1   1   9     3500.98     3055.44     73.66 o 
   2   1   9     3023.82     2699.58     45.99 o 
   3   1   9     2015.53     1780.99     44.61 o 
   4   1   9      983.59      724.32     30.61 o 
   5   1   9      291.11      562.92     34.75 o 
   6   1   9     1211.58     1260.04     63.14 o 
   7   1   9      364.48      244.38     66.06 o 
   8   1   9     2082.08     2198.67     93.49 o 
   9   1   9     1388.68     1480.98     94.01 o 
  10   1   9      588.41      771.97    100.85 o 
  11   1   9        2.05        0.00     72.58 o 
  12   1   9      709.04      988.25    119.43 o 
  13   1   9      120.12      238.93    110.29 o 
  14   1   9      417.32      667.06    118.85 o 
  15   1   9       83.98       75.45    105.45 o 
  16   1   9      132.89       43.54    142.03 o 
 -19   2   9      160.95        0.00     92.28 o 
 -18   2   9      540.31      187.15    156.02 o 
 -17   2   9      234.95      282.71    115.25 o 
 -16   2   9      257.38      281.50     79.04 o 
 -15   2   9      147.54      196.19     96.88 o 
 -14   2   9     1007.42      728.57    110.98 o 
 -13   2   9      460.56      751.59     86.42 o 
 -12   2   9     2764.19     3500.83    118.67 o 
 -11   2   9     1695.05     1064.87     88.99 o 
 -10   2   9        2.42        0.00     58.19 o 
  -9   2   9      732.41      746.77     76.35 o 
  -8   2   9     1147.17     1175.86     85.29 o 
  -7   2   9     1344.73      569.39     72.58 o 
  -6   2   9       22.92       18.69     53.54 o 
  -5   2   9     3581.36     3747.60     92.96 o 
  -4   2   9      292.01      575.89     70.00 o 
  -3   2   9      479.82      926.83     72.59 o 
  -2   2   9     6002.68     5661.52    107.50 o 
  -1   2   9      219.48      157.57     53.64 o 
   0   2   9       99.46       39.27     37.21 o 
   1   2   9      221.16      167.45     36.50 o 
   2   2   9     5267.45     5686.40     59.62 o 
   3   2   9      445.76      330.05     28.66 o 
   4   2   9      166.16      208.38     25.28 o 
   5   2   9     1662.72     1664.95     28.71 o 
   6   2   9      707.25      711.65     33.35 o 
   7   2   9      138.73       71.37     30.08 o 
   8   2   9     1233.49     1561.94    127.54 o 
   9   2   9      298.00      297.38     93.07 o 
  10   2   9       47.53        0.00     68.37 o 
  11   2   9       22.74       26.26     84.24 o 
  12   2   9     1171.88     1322.93    119.99 o 
  13   2   9      228.77      305.71    112.55 o 
  14   2   9      395.73      389.73    120.88 o 
  15   2   9        6.35        0.00    112.74 o 
  16   2   9        4.27       34.48    122.07 o 
 -19   3   9       48.89       46.10     72.35 o 
 -18   3   9        4.14        5.55     63.40 o 
 -17   3   9      551.36      575.78    128.84 o 
 -16   3   9      139.02      230.66     78.84 o 
 -15   3   9      342.04      172.44     85.06 o 
 -14   3   9     1919.89     2167.14    113.18 o 
 -13   3   9     3665.35     4244.50    116.73 o 
 -12   3   9     4221.17     4192.75    114.60 o 
 -11   3   9     1965.38     2266.97    127.88 o 
 -10   3   9     1923.41     1563.15     90.82 o 
  -9   3   9    10911.99    13479.79    247.58 o 
  -8   3   9    11677.76    10668.51    137.04 o 
  -7   3   9      150.20      161.41     70.78 o 
  -6   3   9     7476.25     7577.44    123.50 o 
  -5   3   9     1199.41     1227.23     80.67 o 
  -4   3   9       18.04        0.00     58.48 o 
  -3   3   9     1958.70     1489.97     81.81 o 
  -2   3   9     2544.13     2693.10     81.25 o 
  -1   3   9      836.50      371.53     60.56 o 
   0   3   9     8984.38     7185.44     83.44 o 
   1   3   9     1994.75     2084.05     55.06 o 
   2   3   9     1348.85     2062.29     41.29 o 
   3   3   9     1256.42     1021.90     39.41 o 
   4   3   9      264.83      331.60     29.14 o 
   5   3   9      924.20      529.43     27.99 o 
   6   3   9      357.09      670.22     33.36 o 
   7   3   9      704.82      534.67     39.91 o 
   8   3   9      290.31      238.12     39.49 o 
   9   3   9      871.05      897.22     94.43 o 
  10   3   9       36.93       68.09     76.14 o 
  11   3   9      147.50      115.19     92.63 o 
  12   3   9        1.85       81.59     86.88 o 
  13   3   9     1299.38     1844.62    127.30 o 
  14   3   9      112.52      227.30    107.99 o 
  15   3   9      341.21      200.68    238.66 o 
  16   3   9      172.67       31.24    120.71 o 
 -19   4   9       10.34        0.00     71.67 o 
 -18   4   9       21.80        0.00     70.40 o 
 -17   4   9      763.63      944.71     91.19 o 
 -16   4   9      222.65      177.61     76.19 o 
 -15   4   9       41.72        0.00     83.10 o 
 -14   4   9     1871.41     2200.89    104.97 o 
 -13   4   9     1948.95     1948.93     86.04 o 
 -12   4   9     3745.66     3893.85    113.99 o 
 -11   4   9      103.96      220.04     86.10 o 
 -10   4   9      210.00      349.85     77.41 o 
  -9   4   9     2159.95     2175.18     99.70 o 
  -8   4   9     3043.72     3027.47     94.23 o 
  -7   4   9     3378.56     2562.27     89.99 o 
  -6   4   9     5663.03     3673.61    116.67 o 
  -5   4   9      966.81     1881.06     90.69 o 
  -4   4   9     1826.38      977.18     77.56 o 
  -3   4   9     1935.62     1558.33     75.12 o 
  -2   4   9    12280.49    13082.08    131.82 o 
  -1   4   9    13784.28    10815.49    101.57 o 
   0   4   9      410.72      539.64     44.10 o 
   1   4   9      328.52      439.90     41.06 o 
   2   4   9     1917.74     1721.09     46.04 o 
   3   4   9      551.10      339.58     33.04 o 
   4   4   9      175.06      178.26     35.99 o 
   5   4   9      548.22      595.17     50.03 o 
   6   4   9       36.48       23.85     25.46 o 
   7   4   9     2282.36     2491.14     58.57 o 
   8   4   9      363.00      418.02     47.38 o 
   9   4   9      220.97      203.01     54.51 o 
  10   4   9       31.01       12.79     17.40 o 
  11   4   9      102.21      134.95    100.73 o 
  12   4   9      348.75      368.81    107.63 o 
  13   4   9        1.79      183.47    105.16 o 
  14   4   9       52.22        0.00     91.11 o 
  15   4   9        4.14       87.40    121.73 o 
  16   4   9      139.23        0.00    163.86 o 
 -19   5   9        0.99       13.74     63.66 o 
 -18   5   9       13.33        0.00     71.55 o 
 -17   5   9      238.51      172.61     79.06 o 
 -16   5   9      476.89      388.18     77.88 o 
 -15   5   9      744.47      763.38     99.58 o 
 -14   5   9     3343.70     4036.53    109.43 o 
 -13   5   9       32.48       43.20     76.19 o 
 -12   5   9        7.54        0.00     63.57 o 
 -11   5   9     3531.64     2891.72    120.18 o 
 -10   5   9      253.41      485.70     82.64 o 
  -9   5   9      119.18        0.00     65.23 o 
  -8   5   9       81.26      129.99     67.78 o 
  -7   5   9      904.92      425.59     79.42 o 
  -6   5   9     2182.44     1901.05     84.95 o 
  -5   5   9     9041.90     7735.95    118.04 o 
  -4   5   9     1879.59     1730.18     78.73 o 
  -3   5   9     1671.87     1486.37     83.21 o 
  -2   5   9     4420.42     3537.58     85.10 o 
  -1   5   9     2885.05     2848.11     83.04 o 
   0   5   9     6178.57     5979.01     74.01 o 
   1   5   9     5684.80     5698.60     75.97 o 
   2   5   9       81.02      152.70     36.90 o 
   3   5   9     2864.58     2692.36     57.67 o 
   4   5   9      463.08      622.08     39.90 o 
   5   5   9      222.93      176.68     39.47 o 
   6   5   9      557.10      814.86     49.84 o 
   7   5   9      401.68      512.29     29.96 o 
   8   5   9     3699.60     4710.41     50.51 o 
   9   5   9      951.16      997.23     44.10 o 
  10   5   9      104.50      118.13     36.63 o 
  11   5   9       94.74      140.14     32.85 o 
  12   5   9      284.57      328.40     97.23 o 
  13   5   9       54.06      248.81    128.83 o 
  14   5   9      316.65      391.86    128.62 o 
  15   5   9       22.68       20.47    124.64 o 
  16   5   9       55.97      180.02    195.80 o 
 -19   6   9      338.12      267.70    113.80 o 
 -18   6   9      582.49      228.20    113.42 o 
 -17   6   9       97.02      139.13     74.23 o 
 -16   6   9     1269.09     1667.47    114.80 o 
 -15   6   9      212.66      335.38     74.55 o 
 -14   6   9       32.19       24.64     81.23 o 
 -13   6   9     2001.26     2610.03     92.57 o 
 -12   6   9     1678.68     1924.22    149.54 o 
 -11   6   9       21.00      107.11     64.06 o 
 -10   6   9      696.23      633.03     71.81 o 
  -9   6   9        9.31      131.57     74.40 o 
  -8   6   9        5.67        0.00     83.61 o 
  -7   6   9       27.00        0.00     74.49 o 
  -6   6   9      571.19      669.34     75.93 o 
  -5   6   9     6285.85     4816.36    145.86 o 
  -4   6   9     6998.62     6230.64    130.79 o 
  -3   6   9     4738.62     4734.20    121.88 o 
  -2   6   9     2891.52     2404.93     54.29 o 
  -1   6   9      125.50      131.31     38.63 o 
   0   6   9    11294.59    10870.27    107.36 o 
   1   6   9      118.73       95.33     44.17 o 
   2   6   9      158.81      130.41     37.78 o 
   3   6   9     3956.60     3845.39     60.23 o 
   4   6   9      472.48      499.49     42.11 o 
   5   6   9       69.92       69.35     51.06 o 
   6   6   9     5810.82     5862.53     75.25 o 
   7   6   9     6363.66     6240.31     67.92 o 
   8   6   9     1025.93      957.39     38.67 o 
   9   6   9     2819.61     3665.37     97.51 o 
  10   6   9      285.55      258.35     30.81 o 
  11   6   9       10.54        0.00     36.60 o 
  12   6   9      386.10      420.41     50.12 o 
  13   6   9     1396.54     1953.67    170.50 o 
  14   6   9       18.44        0.00    117.67 o 
  15   6   9       25.07       58.12    129.98 o 
 -18   7   9       31.07       55.83     71.41 o 
 -17   7   9        4.07       76.51     80.49 o 
 -16   7   9       34.12        0.00     68.62 o 
 -15   7   9       19.14        0.00     60.54 o 
 -14   7   9      826.84     1103.18     83.90 o 
 -13   7   9     1602.18     2147.31    104.31 o 
 -12   7   9      109.81       22.12     62.81 o 
 -11   7   9       43.51       49.90     58.27 o 
 -10   7   9     1029.09      907.91     70.50 o 
  -9   7   9     3011.92     3130.12     79.21 o 
  -8   7   9      782.21     1102.08     99.06 o 
  -7   7   9      476.35      255.90     83.85 o 
  -6   7   9      787.61     1033.57     82.39 o 
  -5   7   9      417.24      191.94     68.76 o 
  -4   7   9      102.87       52.30     64.98 o 
  -3   7   9      568.74      423.07     46.97 o 
  -2   7   9     1972.41     1757.75     48.07 o 
  -1   7   9     3333.14     3047.86     99.94 o 
   0   7   9      125.70      235.93     46.97 o 
   1   7   9       80.80       76.38     34.00 o 
   2   7   9        6.08        9.63     38.05 o 
   3   7   9       31.16       42.58     35.62 o 
   4   7   9       80.97      101.59     38.88 o 
   5   7   9        2.83       23.32     37.63 o 
   6   7   9        0.98        0.00     34.57 o 
   7   7   9       70.72       10.20     31.35 o 
   8   7   9     1432.62     1253.98     45.15 o 
   9   7   9        3.23        8.42     33.74 o 
  10   7   9      155.89      178.52     42.23 o 
  11   7   9        2.58        0.00     22.50 o 
  12   7   9     1034.57     1237.72    103.36 o 
  13   7   9       18.77       39.46     40.03 o 
  14   7   9       40.09       63.09    141.39 o 
  15   7   9      200.32      447.26    214.30 o 
 -18   8   9      141.44       87.95     84.71 o 
 -17   8   9       69.52       35.78     75.30 o 
 -16   8   9        3.46        0.00     70.66 o 
 -15   8   9       45.99        0.00     69.42 o 
 -14   8   9        5.93        5.80     80.42 o 
 -13   8   9     2923.22     2678.65    123.63 o 
 -12   8   9     1692.51     2184.01    108.68 o 
 -11   8   9      716.69      753.39     72.01 o 
 -10   8   9     1612.34     1971.79     73.66 o 
  -9   8   9     2344.13     2355.15     84.45 o 
  -8   8   9     1101.09     1132.67     54.27 o 
  -7   8   9     1561.81     1539.43     71.36 o 
  -6   8   9     3837.35     3669.17    119.01 o 
  -5   8   9      876.96      974.42     84.84 o 
  -4   8   9     5081.78     5665.65     75.00 o 
  -3   8   9    13569.07    13189.18    109.88 o 
  -2   8   9     1085.45     1079.70     55.39 o 
  -1   8   9     2676.16     2408.32     65.98 o 
   0   8   9     6732.36     6241.58     89.20 o 
   1   8   9     7761.55     7172.40     91.25 o 
   2   8   9      695.10      543.75     72.29 o 
   3   8   9     4877.37     5893.71     75.23 o 
   4   8   9      768.74      803.36     63.38 o 
   5   8   9        9.52      125.10     47.73 o 
   6   8   9     3155.17     3350.81     78.27 o 
   7   8   9     1073.85     1410.76     56.76 o 
   8   8   9      365.08      322.75     46.45 o 
   9   8   9     2991.07     4014.56     69.05 o 
  10   8   9        5.86       47.94     33.09 o 
  11   8   9      369.83      441.82     46.43 o 
  12   8   9      171.09      248.58     54.13 o 
  13   8   9      653.63      700.83    223.17 o 
  14   8   9      360.05      423.60    270.51 o 
  15   8   9      109.00      210.17    162.42 o 
 -18   9   9        6.97        0.18     75.66 o 
 -17   9   9       34.69        0.00     66.24 o 
 -16   9   9       22.01        0.00     80.02 o 
 -15   9   9        5.14        8.36     63.09 o 
 -14   9   9      403.10      531.71     82.00 o 
 -13   9   9      365.37      460.34     79.34 o 
 -12   9   9       20.71       59.70     64.69 o 
 -11   9   9     1567.58     1668.47     75.83 o 
 -10   9   9      870.91     1235.70     79.73 o 
  -9   9   9     1772.76     1962.49     64.74 o 
  -8   9   9     3568.41     3009.19     77.90 o 
  -7   9   9     4862.46     4775.07     68.81 o 
  -6   9   9     1531.91     1825.88     52.17 o 
  -5   9   9      426.92      288.73     42.46 o 
  -4   9   9     2579.09     2905.19     50.03 o 
  -3   9   9      494.78      285.59     37.10 o 
  -2   9   9      930.27      754.68     58.93 o 
  -1   9   9     2571.81     2009.82     66.04 o 
   0   9   9     1149.51     1414.73     57.84 o 
   1   9   9       14.84       39.50     40.16 o 
   2   9   9      245.27      276.77     47.91 o 
   3   9   9     2217.13     2304.77     64.01 o 
   4   9   9      177.93      360.14     54.95 o 
   5   9   9        1.54       12.81     42.48 o 
   6   9   9      277.21      258.07     54.80 o 
   7   9   9     2803.19     2924.36     68.78 o 
   8   9   9        2.55       12.50     47.71 o 
   9   9   9      283.51      147.83     48.52 o 
  10   9   9        0.99       21.88     37.42 o 
  11   9   9       91.18       86.23     38.66 o 
  12   9   9        0.23        0.00     31.35 o 
  13   9   9       35.00       61.57     48.40 o 
  14   9   9      351.11      732.37    173.69 o 
 -17  10   9      170.24      126.90     82.74 o 
 -16  10   9      363.11      270.46     97.88 o 
 -15  10   9        1.26        0.00     61.39 o 
 -14  10   9        0.68       16.47     65.66 o 
 -13  10   9      736.92      869.84     89.02 o 
 -12  10   9       48.86       17.40     61.97 o 
 -11  10   9       47.30      159.29     71.83 o 
 -10  10   9     1150.17     1072.71     59.86 o 
  -9  10   9     5940.22     6162.53     87.95 o 
  -8  10   9      876.84      999.86     51.61 o 
  -7  10   9     2361.73     2276.92     59.78 o 
  -6  10   9      807.20      688.11     95.94 o 
  -5  10   9     2418.75     2684.05    133.54 o 
  -4  10   9     4804.34     5001.31    137.93 o 
  -3  10   9     8269.97     8322.35    143.83 o 
  -2  10   9     2434.74     2006.59    158.23 o 
  -1  10   9     2363.63     2524.54     61.89 o 
   0  10   9     4942.46     4731.37    139.63 o 
   1  10   9     3730.90     4652.13     76.51 o 
   2  10   9     1075.72      947.04     65.72 o 
   3  10   9     2803.68     2914.16    117.99 o 
   4  10   9     4286.26     5157.91     89.86 o 
   5  10   9     3957.08     4448.52     95.58 o 
   6  10   9       36.04       50.74     61.72 o 
   7  10   9        4.76       66.36     54.15 o 
   8  10   9     1357.67     1604.42     69.99 o 
   9  10   9     3097.78     3826.63     80.13 o 
  10  10   9     2472.01     3621.47    102.66 o 
  11  10   9      953.82      889.95     72.65 o 
  12  10   9      256.87      159.74     55.43 o 
  13  10   9      203.80      272.57     74.51 o 
  14  10   9      123.89      245.07    155.20 o 
 -17  11   9      150.12      323.16     92.23 o 
 -16  11   9      289.78      253.09     89.31 o 
 -15  11   9      890.09      897.02     91.11 o 
 -14  11   9      164.84      197.83     68.20 o 
 -13  11   9      341.75      301.50     64.15 o 
 -12  11   9      980.48     1322.57     89.50 o 
 -11  11   9      254.66      264.97     52.70 o 
 -10  11   9      798.61      680.07     69.08 o 
  -9  11   9     1549.52     1465.85     71.62 o 
  -8  11   9      498.03      661.21    102.69 o 
  -7  11   9      166.77       72.69     93.90 o 
  -6  11   9     1792.90     2088.29    115.76 o 
  -5  11   9       54.16        0.00     93.63 o 
  -4  11   9      187.27      329.87    112.88 o 
  -3  11   9      406.12      494.66    114.04 o 
  -2  11   9       30.09       83.44    129.85 o 
  -1  11   9     2796.68     2682.15    134.43 o 
   0  11   9      283.28      308.50     99.87 o 
   1  11   9        1.52        0.00     53.23 o 
   2  11   9      297.36      417.48     93.24 o 
   3  11   9      591.10      610.99     64.30 o 
   4  11   9      562.46      855.04     66.83 o 
   5  11   9      184.32      209.04    103.88 o 
   6  11   9     1140.55     1724.03     87.71 o 
   7  11   9        3.41       47.95     58.20 o 
   8  11   9      280.01      271.79     63.76 o 
   9  11   9      116.28      118.59     59.29 o 
  10  11   9      342.26      380.83     69.17 o 
  11  11   9        3.02        0.00     56.96 o 
  12  11   9        1.64        4.94     36.65 o 
  13  11   9       37.91       74.49     73.47 o 
 -16  12   9       62.50      159.59     98.01 o 
 -15  12   9       10.04      180.46    120.71 o 
 -14  12   9      880.77     1045.06    139.90 o 
 -13  12   9        0.48       42.98     82.86 o 
 -12  12   9      404.99      358.51     74.31 o 
 -11  12   9       47.61       83.43     53.36 o 
 -10  12   9        1.32        0.00     36.24 o 
  -9  12   9      401.91      678.23    121.92 o 
  -8  12   9       43.14       26.56     98.97 o 
  -7  12   9      147.34        0.00    121.92 o 
  -6  12   9       34.20      200.56    117.61 o 
  -5  12   9       37.95       96.42    128.32 o 
  -4  12   9      114.95      122.76    106.27 o 
  -3  12   9       13.49      120.65    114.05 o 
  -2  12   9       62.69      147.04    107.59 o 
  -1  12   9     1435.08     1704.44    142.58 o 
   0  12   9     1330.14     1606.23    129.49 o 
   1  12   9       15.64       40.19     84.29 o 
   2  12   9       24.08        0.00     84.53 o 
   3  12   9       32.40       83.82     57.70 o 
   4  12   9       14.05       97.42     67.00 o 
   5  12   9      482.84      492.82     67.07 o 
   6  12   9      305.58      396.10     92.29 o 
   7  12   9     1523.54     1900.11     82.04 o 
   8  12   9      293.85      424.62     67.41 o 
   9  12   9      634.99      532.49     81.86 o 
  10  12   9     1160.83     1282.41    151.45 o 
  11  12   9       64.96      142.67     54.96 o 
  12  12   9      203.71      170.72     72.19 o 
  13  12   9       38.80        0.00     69.83 o 
 -16  13   9      502.59      545.86    168.59 o 
 -15  13   9      920.81     1042.40    199.54 o 
 -14  13   9      688.79      458.89    108.54 o 
 -13  13   9       77.13       77.77    124.54 o 
 -12  13   9     1510.74     1746.46    161.38 o 
 -11  13   9      832.00      857.57    143.46 o 
 -10  13   9     3856.65     4425.45    184.77 o 
  -9  13   9      426.74      335.91    129.77 o 
  -8  13   9      221.20      177.63    121.12 o 
  -7  13   9      911.36     1079.33    145.46 o 
  -6  13   9     1049.64     1135.65    158.21 o 
  -5  13   9     3090.86     3407.90    170.11 o 
  -4  13   9      312.76      434.69    129.36 o 
  -3  13   9       78.45        0.00    106.43 o 
  -2  13   9     2858.38     2692.66    156.58 o 
  -1  13   9     1473.11     1748.68    142.08 o 
   0  13   9     1081.07     1312.23    148.91 o 
   1  13   9      185.94      183.81     58.56 o 
   2  13   9     6585.35     6705.45    131.45 o 
   3  13   9     1327.02     1378.89     73.59 o 
   4  13   9     2076.65     2355.51     87.09 o 
   5  13   9      263.16      244.49     71.60 o 
   6  13   9      760.70      896.71    102.20 o 
   7  13   9      230.74      290.13     69.27 o 
   8  13   9        8.25       21.08     59.47 o 
   9  13   9       13.80        0.00     85.04 o 
  10  13   9       96.08      137.68     67.27 o 
  11  13   9      107.20      125.55     60.42 o 
  12  13   9      205.73      108.64     65.30 o 
 -15  14   9        1.17       31.30    247.94 o 
 -14  14   9      164.29      324.09    139.49 o 
 -13  14   9       20.48        0.00    130.72 o 
 -12  14   9      362.56      425.32    208.69 o 
 -11  14   9      347.46      350.48    149.65 o 
 -10  14   9      264.25      227.46    152.77 o 
  -9  14   9      753.00      804.30    160.98 o 
  -8  14   9      701.76      643.75    166.67 o 
  -7  14   9      648.95      759.02    143.51 o 
  -6  14   9       60.97      102.95    121.20 o 
  -5  14   9       72.86      183.35    126.27 o 
  -4  14   9      581.07      367.90    163.04 o 
  -3  14   9     2135.56     1926.73    154.31 o 
  -2  14   9      953.83     1014.01    142.22 o 
  -1  14   9        0.48       55.04    166.04 o 
   0  14   9       96.16      474.82    234.48 o 
   1  14   9      318.63      255.20     60.09 o 
   2  14   9        6.94        0.00     63.79 o 
   3  14   9       78.12      119.84     56.93 o 
   4  14   9      775.00      765.07    102.25 o 
   5  14   9      130.66      176.26     74.69 o 
   6  14   9      579.84      684.07     69.67 o 
   7  14   9        0.19        0.00     55.90 o 
   8  14   9        8.47       13.28     62.35 o 
   9  14   9      288.75      234.67     77.18 o 
  10  14   9       50.64       76.02     82.62 o 
  11  14   9       27.07       37.74     58.16 o 
 -14  15   9      123.69      187.01    158.40 o 
 -13  15   9      290.17      553.92    130.42 o 
 -12  15   9       84.83        0.00    206.24 o 
 -11  15   9      387.59      102.71    130.01 o 
 -10  15   9     1116.67      495.33    424.22 o 
  -9  15   9      796.14      492.76    227.84 o 
  -8  15   9      406.92      469.35    176.44 o 
  -7  15   9      242.25      430.60    178.44 o 
  -6  15   9       37.39        0.00    145.36 o 
  -5  15   9      831.76      883.72    152.52 o 
  -4  15   9      675.80      824.32    165.00 o 
  -3  15   9      485.78      506.34    142.81 o 
  -2  15   9       49.11       94.03    141.95 o 
  -1  15   9     1000.09     1252.81    177.20 o 
   0  15   9      309.42      451.31    237.09 o 
   1  15   9      334.24      317.04    126.12 o 
   2  15   9       70.98       63.62     59.78 o 
   3  15   9       22.89        7.44     73.01 o 
   4  15   9      197.49      160.98     71.13 o 
   5  15   9      223.62      243.76     69.63 o 
   6  15   9       32.91       20.82     56.22 o 
   7  15   9      197.75      188.50     64.95 o 
   8  15   9      385.06      358.71     74.66 o 
   9  15   9      110.57      173.91     70.95 o 
  10  15   9      201.96      159.39     83.37 o 
  11  15   9      179.11      109.63     73.74 o 
 -13  16   9        7.93        0.00    114.62 o 
 -12  16   9      110.45        0.88    184.27 o 
 -11  16   9        0.08        0.00    122.23 o 
 -10  16   9        0.10       57.83    132.15 o 
  -9  16   9      188.56       31.03    125.63 o 
  -8  16   9      496.90      162.75    211.49 o 
  -7  16   9       13.77        0.00    126.41 o 
  -6  16   9       39.69        6.23    110.37 o 
  -5  16   9      254.65      274.53    140.32 o 
  -4  16   9     3440.85     4141.33    227.46 o 
  -3  16   9     1461.57     1196.25    187.12 o 
  -2  16   9      427.74      750.99    177.78 o 
  -1  16   9        2.47       55.92    143.07 o 
   0  16   9       43.28      406.85    187.81 o 
   1  16   9       33.42        0.00    123.32 o 
   2  16   9       72.71      109.58     86.13 o 
   3  16   9      640.75      619.58    151.97 o 
   4  16   9       45.55       33.67     55.56 o 
   5  16   9      284.77      291.87    136.91 o 
   6  16   9       77.12       81.17     62.16 o 
   7  16   9       15.50       41.00     61.77 o 
   8  16   9        1.74        6.75     56.43 o 
   9  16   9       28.24       40.61     66.83 o 
  10  16   9       34.33       27.86     72.97 o 
 -12  17   9      487.51      534.19    255.60 o 
 -11  17   9      924.01      648.88    528.51 o 
 -10  17   9        1.92       32.99    141.75 o 
  -9  17   9      439.97      135.73    148.95 o 
  -8  17   9       30.34        0.00    127.10 o 
  -7  17   9       83.49      171.59    151.08 o 
  -6  17   9      125.79       94.33    157.76 o 
  -5  17   9       20.07        0.00    149.69 o 
  -4  17   9       24.75        0.00    148.52 o 
  -3  17   9      148.58      298.98    174.65 o 
  -2  17   9      363.52      450.20    175.81 o 
  -1  17   9       79.78        1.77    103.50 o 
   0  17   9       54.62      189.31    215.67 o 
   1  17   9       95.65       38.96    141.15 o 
   2  17   9       96.50      142.62     62.09 o 
   3  17   9      177.20      127.20     60.04 o 
   4  17   9      235.29      316.92    106.72 o 
   5  17   9       39.89       50.95     66.41 o 
   6  17   9       29.19       34.40     79.43 o 
   7  17   9        2.28        0.00     62.77 o 
   8  17   9       76.80      116.43     76.13 o 
 -11  18   9      108.49        0.00    233.05 o 
 -10  18   9       25.85       98.28    196.46 o 
  -9  18   9        4.42        8.29    403.73 o 
  -8  18   9        0.90        0.00    170.66 o 
  -7  18   9      295.36      152.44    181.22 o 
  -6  18   9      587.07      629.33    695.29 o 
  -5  18   9      752.54      246.06    334.93 o 
  -4  18   9      102.93       69.67    194.69 o 
  -3  18   9      160.33      181.65    154.11 o 
  -2  18   9      358.38      658.92    165.87 o 
  -1  18   9      444.43      278.26    156.52 o 
   0  18   9      255.65      466.22    173.29 o 
   1  18   9      484.22      637.81    187.07 o 
   2  18   9       77.56       58.92     98.29 o 
   3  18   9       24.47        0.00     65.91 o 
   4  18   9        4.78        0.00     56.81 o 
   5  18   9      180.96      194.34    114.17 o 
   6  18   9      132.58      151.09     65.42 o 
   7  18   9       81.72      118.41     71.10 o 
  -9  19   9      198.86      301.44    340.38 o 
  -8  19   9      101.00        0.00    175.75 o 
  -7  19   9       41.47       32.32    175.57 o 
  -6  19   9       25.55       69.21    250.72 o 
  -5  19   9      309.82       17.27    290.71 o 
  -4  19   9      246.51        0.00    154.92 o 
  -3  19   9        3.36       27.20    135.99 o 
  -2  19   9       41.34        0.00    160.12 o 
  -1  19   9        9.46        0.00    146.88 o 
   0  19   9       28.48      231.71    308.50 o 
   1  19   9      188.69      410.63    380.90 o 
   2  19   9      100.51       69.33     81.79 o 
   3  19   9       61.01       59.57     92.33 o 
   4  19   9       60.40       74.30     54.75 o 
   5  19   9       14.33       95.76     63.78 o 
  -7  20   9      553.91      557.30    262.14 o 
  -6  20   9       93.96      312.49    177.58 o 
  -5  20   9      177.71      595.68    303.65 o 
  -4  20   9      274.37      327.23    191.66 o 
  -3  20   9      287.96      336.77    204.77 o 
  -2  20   9      204.53      603.37    289.19 o 
  -1  20   9       50.65       40.53    150.26 o 
   0  20   9       99.85        0.00    133.58 o 
   1  20   9      278.73      595.70    220.60 o 
   2  20   9       81.74       51.91    126.18 o 
   3  20   9       14.15        0.00     69.03 o 
 -19   0  10       99.35        0.00    140.97 o 
 -18   0  10      269.76       12.26    135.96 o 
 -17   0  10      205.05      266.84    174.17 o 
 -16   0  10      141.89      131.82    110.90 o 
 -15   0  10       44.53        0.00    144.56 o 
 -14   0  10      515.89      515.19    125.93 o 
 -13   0  10       60.44        0.00    128.88 o 
 -12   0  10     4921.17     4769.46    174.12 o 
 -11   0  10     7015.75     7236.15    191.88 o 
 -10   0  10      172.45      234.40    171.12 o 
  -9   0  10      860.41      875.78    115.35 o 
  -8   0  10     1015.94      493.37    105.48 o 
  -7   0  10     4402.56     4325.10    147.16 o 
  -6   0  10     5410.42     5815.06    189.46 o 
  -5   0  10    96830.93   110479.16    842.82 o 
  -4   0  10    40528.79    39239.55    413.80 o 
  -3   0  10      417.21      539.35     98.35 o 
  -2   0  10    45380.13    47858.22    454.07 o 
  -1   0  10     3163.11     3161.27    113.83 o 
   0   0  10    16454.67    13666.59    191.52 o 
   1   0  10     4768.49     5150.29     85.28 o 
   2   0  10     7341.40     7236.01     90.76 o 
   3   0  10     8537.47     6970.16    150.72 o 
   4   0  10     7370.53     6932.23     79.69 o 
   5   0  10      325.15      461.17     38.40 o 
   6   0  10     2528.65     2349.31    111.96 o 
   7   0  10     3387.49     4157.51    146.50 o 
   8   0  10     3349.28     3972.96    157.08 o 
   9   0  10       17.86       40.09    101.75 o 
  10   0  10      567.14      673.87    156.40 o 
  11   0  10     1063.95     1129.74    182.77 o 
  12   0  10       32.19        0.00    180.98 o 
  13   0  10     1486.72     3118.74    330.14 o 
  14   0  10      828.65      551.55    564.19 o 
  15   0  10       13.05        0.00    167.75 o 
  16   0  10      175.55       45.21    158.29 o 
 -19   1  10       13.33        9.00     93.93 o 
 -18   1  10        0.51        2.85     73.81 o 
 -17   1  10      196.37      282.32    119.26 o 
 -16   1  10      118.04      168.04     90.72 o 
 -15   1  10       37.74        0.00    117.34 o 
 -14   1  10      297.21      213.28     82.37 o 
 -13   1  10      190.04      276.86     82.03 o 
 -12   1  10      839.60      659.21     88.66 o 
 -11   1  10      170.96      305.83     80.83 o 
 -10   1  10      198.55      427.23     86.65 o 
  -9   1  10     1744.21     2138.84    100.79 o 
  -8   1  10       78.27       49.62     85.45 o 
  -7   1  10       73.64        3.87     59.92 o 
  -6   1  10     2919.01     2081.75     93.20 o 
  -5   1  10        4.07      135.36     62.98 o 
  -4   1  10      607.71      644.27     70.93 o 
  -3   1  10     1424.45     1157.54     75.05 o 
  -2   1  10     3195.01     2779.76     83.63 o 
  -1   1  10     5217.56     4452.32    109.90 o 
   0   1  10      141.30      105.79     48.66 o 
   1   1  10     2669.97     2523.83     82.64 o 
   2   1  10      665.84      661.30     37.92 o 
   3   1  10      790.12     1149.92     42.11 o 
   4   1  10    13332.00    13432.09     75.99 o 
   5   1  10      210.60      377.64     20.00 o 
   6   1  10     1580.10     1535.19     68.28 o 
   7   1  10      814.03      505.79     74.12 o 
   8   1  10     1026.20     1182.26    111.97 o 
   9   1  10      841.18     1852.17    119.99 o 
  10   1  10       54.54       66.15     81.95 o 
  11   1  10       17.37       16.86     77.53 o 
  12   1  10        0.89        0.00     80.96 o 
  13   1  10      504.40      684.18    113.83 o 
  14   1  10       25.38      156.89    108.06 o 
  15   1  10       21.37        0.00    108.43 o 
  16   1  10        3.22        0.00    135.81 o 
 -19   2  10       10.65        0.00     86.17 o 
 -18   2  10      695.77      589.86    107.26 o 
 -17   2  10      157.55       27.18     83.02 o 
 -16   2  10      138.92      144.36     90.40 o 
 -15   2  10     1550.95     2098.42    113.15 o 
 -14   2  10     2180.22     3088.30    114.62 o 
 -13   2  10     1508.29     1797.36    101.97 o 
 -12   2  10     2889.92     2857.74    110.25 o 
 -11   2  10     5438.70     5419.49    124.62 o 
 -10   2  10       12.63      111.33     73.09 o 
  -9   2  10       44.95        0.00     69.78 o 
  -8   2  10    10403.35    11446.85    143.33 o 
  -7   2  10    10293.34     9024.24    141.61 o 
  -6   2  10     6142.71     4919.94    124.49 o 
  -5   2  10     8972.72     8291.02    128.42 o 
  -4   2  10      149.16      128.13     66.98 o 
  -3   2  10     5559.04     6235.26    103.46 o 
  -2   2  10    17613.61    12950.70    135.37 o 
  -1   2  10       47.67       11.34     48.40 o 
   0   2  10     2420.20     1224.23     59.25 o 
   1   2  10     9160.36     6165.80     74.47 o 
   2   2  10     7729.98     6332.00     73.83 o 
   3   2  10      299.90      431.72     31.89 o 
   4   2  10       43.19       59.24     22.98 o 
   5   2  10       21.49       42.64     22.93 o 
   6   2  10        8.54       15.02     36.36 o 
   7   2  10     6085.32     6341.58    152.39 o 
   8   2  10      769.49      655.19     87.09 o 
   9   2  10       66.49      214.40     95.62 o 
  10   2  10      604.54      651.15     95.55 o 
  11   2  10       48.30       88.53    100.60 o 
  12   2  10       24.89        7.34     87.00 o 
  13   2  10      228.58      409.09    159.43 o 
  14   2  10      663.50      591.73    334.34 o 
  15   2  10       40.13        0.00    100.33 o 
  16   2  10       74.49       55.72    128.55 o 
 -19   3  10      195.60       66.65     95.43 o 
 -18   3  10       53.99      110.29    104.38 o 
 -17   3  10      709.12      833.37     95.11 o 
 -16   3  10      732.74      641.92    105.49 o 
 -15   3  10      301.71      544.68     96.82 o 
 -14   3  10        1.78       10.96    106.04 o 
 -13   3  10       20.74       63.75     95.08 o 
 -12   3  10     2577.08     2694.15    111.86 o 
 -11   3  10      709.50      484.55     86.46 o 
 -10   3  10      153.88       41.42     68.95 o 
  -9   3  10     1948.25     2171.92     95.28 o 
  -8   3  10    16351.59    16777.91    194.10 o 
  -7   3  10      106.99      153.17     68.06 o 
  -6   3  10     3619.42     2632.66     91.59 o 
  -5   3  10      114.70       99.51     66.90 o 
  -4   3  10     2973.11     2317.13     83.30 o 
  -3   3  10     4557.41     5085.58    113.70 o 
  -2   3  10      996.76      605.00     74.44 o 
  -1   3  10    10678.41     7716.73    107.58 o 
   0   3  10        3.19        2.54     35.85 o 
   1   3  10    11424.53    12882.22     99.71 o 
   2   3  10     4658.10     4047.45     58.14 o 
   3   3  10       59.20      108.03     31.04 o 
   4   3  10      172.91      277.11     30.04 o 
   5   3  10        2.72       81.00     26.97 o 
   6   3  10      150.96       76.56     31.28 o 
   7   3  10      508.34      674.39     41.49 o 
   8   3  10      128.58      208.63     28.89 o 
   9   3  10      139.81      307.51     79.56 o 
  10   3  10      621.67      844.47     96.33 o 
  11   3  10     1063.69      951.77    115.26 o 
  12   3  10      213.63       97.09     97.51 o 
  13   3  10      224.94      276.11    114.54 o 
  14   3  10       89.03       15.77    100.04 o 
  15   3  10      558.98      419.47    191.16 o 
  16   3  10       86.48        0.00    139.88 o 
 -19   4  10        4.53       58.14     70.07 o 
 -18   4  10      460.79      480.09     90.83 o 
 -17   4  10       22.71        9.98     70.00 o 
 -16   4  10       46.68        0.00     94.74 o 
 -15   4  10        1.40        0.00     74.83 o 
 -14   4  10      383.25      409.07     76.51 o 
 -13   4  10      124.15      102.03     79.86 o 
 -12   4  10      740.37     1081.58    106.68 o 
 -11   4  10        3.28        8.48     67.17 o 
 -10   4  10      264.73      307.23     82.80 o 
  -9   4  10     3841.23     4033.54    110.71 o 
  -8   4  10     6353.26     7355.26    134.15 o 
  -7   4  10        5.02      173.37     73.44 o 
  -6   4  10      176.34      334.60     75.87 o 
  -5   4  10     1241.93      899.55     77.44 o 
  -4   4  10      503.33      212.02     68.96 o 
  -3   4  10      227.84      127.89     58.54 o 
  -2   4  10     7804.61     8456.66    116.71 o 
  -1   4  10     2737.65     2774.06     61.85 o 
   0   4  10     3378.28     2605.87     69.15 o 
   1   4  10     6232.49     6368.75     78.78 o 
   2   4  10      903.42      991.46     45.61 o 
   3   4  10      457.46      510.79     44.95 o 
   4   4  10     6982.40     6460.40     66.60 o 
   5   4  10     7831.56     8255.22     77.89 o 
   6   4  10     2822.27     3008.31     71.49 o 
   7   4  10       14.19        9.75     19.87 o 
   8   4  10      149.42       75.27     30.72 o 
   9   4  10       59.01       89.38     26.72 o 
  10   4  10      124.38      182.90     98.47 o 
  11   4  10        2.88       75.48     90.60 o 
  12   4  10       97.68       45.98     96.58 o 
  13   4  10        9.57        0.00     95.37 o 
  14   4  10       25.24        4.41     88.05 o 
  15   4  10       11.47        0.00    134.18 o 
 -19   5  10        7.43        0.00     70.76 o 
 -18   5  10       10.50       24.40     80.77 o 
 -17   5  10      372.41      427.51     83.32 o 
 -16   5  10       97.02      234.72     88.28 o 
 -15   5  10      353.52      373.93     81.83 o 
 -14   5  10      235.12      236.09     83.99 o 
 -13   5  10      171.68      272.31     82.12 o 
 -12   5  10     2479.06     2398.12    309.77 o 
 -11   5  10      102.49       97.72     78.11 o 
 -10   5  10      194.15      138.76     83.27 o 
  -9   5  10       52.49        0.00     71.62 o 
  -8   5  10     2287.34     2198.08    102.17 o 
  -7   5  10      238.84       77.07     65.99 o 
  -6   5  10     9329.29     9027.92    130.83 o 
  -5   5  10     1930.81     2565.47    101.20 o 
  -4   5  10     3864.31     3741.54     97.33 o 
  -3   5  10       17.62       65.39     57.84 o 
  -2   5  10     2527.55     3072.59     84.84 o 
  -1   5  10      302.77      372.23     45.01 o 
   0   5  10      272.07      167.12     44.31 o 
   1   5  10       12.54        0.00     32.56 o 
   2   5  10       36.34       35.12     32.64 o 
   3   5  10     1577.10     1236.30     43.22 o 
   4   5  10       59.10       59.02     35.02 o 
   5   5  10      996.85     1091.51     49.80 o 
   6   5  10        7.62      110.93     35.04 o 
   7   5  10      170.90      181.13     32.87 o 
   8   5  10       33.14       12.84     23.30 o 
   9   5  10     1458.39     1725.14     70.41 o 
  10   5  10      648.25      918.01     95.07 o 
  11   5  10      187.90      177.29    105.49 o 
  12   5  10      148.06       65.72     88.88 o 
  13   5  10      316.33      496.03    109.72 o 
  14   5  10      178.44      565.50    225.70 o 
  15   5  10      265.43        7.61    127.51 o 
 -19   6  10       82.80       45.60     81.59 o 
 -18   6  10        0.17       85.20     74.59 o 
 -17   6  10        1.62        0.00     74.07 o 
 -16   6  10      611.15      689.51     85.42 o 
 -15   6  10      430.80      668.51     85.59 o 
 -14   6  10     1778.08     1622.54     93.79 o 
 -13   6  10      171.29      104.80     82.86 o 
 -12   6  10     1030.95     1086.76     79.26 o 
 -11   6  10     1171.23     1257.92     78.80 o 
 -10   6  10       53.48      107.76     83.74 o 
  -9   6  10     1340.83     1525.07     97.17 o 
  -8   6  10     3686.18     3992.03    112.21 o 
  -7   6  10        3.95      166.33     72.23 o 
  -6   6  10     1625.41     2196.11     91.31 o 
  -5   6  10      327.47      214.66     72.65 o 
  -4   6  10     1752.89     1860.89     85.86 o 
  -3   6  10      960.31      688.50     78.22 o 
  -2   6  10     1921.61     1514.93     54.08 o 
  -1   6  10       66.09        0.00     42.96 o 
   0   6  10     2588.15     2315.38     59.61 o 
   1   6  10     1259.27     1232.55     52.75 o 
   2   6  10      344.55      417.90     41.05 o 
   3   6  10      653.51      368.82     41.68 o 
   4   6  10      465.04      643.85     55.06 o 
   5   6  10       74.94      256.49     46.58 o 
   6   6  10     1304.82     1225.22     58.45 o 
   7   6  10       13.17        5.01     35.26 o 
   8   6  10      137.52      251.73     30.50 o 
   9   6  10      286.39      186.62     28.87 o 
  10   6  10     1204.69     1379.21     63.32 o 
  11   6  10      354.36      461.10     74.50 o 
  12   6  10      114.94       62.09     28.45 o 
  13   6  10      291.89      582.36    165.08 o 
  14   6  10        7.46      103.07    184.74 o 
  15   6  10      159.64      487.12    313.86 o 
 -18   7  10      243.06      258.33     95.71 o 
 -17   7  10      143.47      219.99     79.88 o 
 -16   7  10      293.27      218.12     77.74 o 
 -15   7  10      120.03        0.00     65.84 o 
 -14   7  10     2433.19     2818.61    105.76 o 
 -13   7  10     1843.82     2497.78    100.11 o 
 -12   7  10     2237.82     1892.65    149.83 o 
 -11   7  10     2217.55     2187.31     86.81 o 
 -10   7  10     3337.94     3136.78     87.14 o 
  -9   7  10     1977.90     1629.92    110.11 o 
  -8   7  10     8282.08     9849.55    152.44 o 
  -7   7  10     8809.81     9404.61    145.38 o 
  -6   7  10     1217.14     1230.17    103.32 o 
  -5   7  10     1421.10     1137.13     85.61 o 
  -4   7  10      522.99      637.05     98.02 o 
  -3   7  10      498.67      661.62     54.50 o 
  -2   7  10      517.16      788.42     70.93 o 
  -1   7  10     1426.68     1573.69     89.45 o 
   0   7  10    11276.82    11531.79    107.11 o 
   1   7  10        1.65        0.00     39.00 o 
   2   7  10        6.12       81.05     43.49 o 
   3   7  10       29.63       15.10     35.53 o 
   4   7  10      962.01      584.36     47.79 o 
   5   7  10      546.67      504.12     55.89 o 
   6   7  10       12.97      114.79     45.19 o 
   7   7  10     5187.51     5450.71     86.17 o 
   8   7  10      293.96      226.09     43.57 o 
   9   7  10     1201.84     1210.26     39.93 o 
  10   7  10      243.11      325.85     52.15 o 
  11   7  10     1500.98     1980.84    130.43 o 
  12   7  10      167.31      361.60    115.85 o 
  13   7  10       41.32       22.84    125.85 o 
  14   7  10       73.74       13.66    133.07 o 
  15   7  10      111.22      354.76    175.75 o 
 -18   8  10      214.46      195.59     88.09 o 
 -17   8  10        0.97        5.34     66.55 o 
 -16   8  10      258.69      326.10     86.13 o 
 -15   8  10        5.14       21.16     71.76 o 
 -14   8  10      279.12      429.67    110.48 o 
 -13   8  10      203.39      385.00     72.33 o 
 -12   8  10      456.53      529.30     88.82 o 
 -11   8  10     2625.93     3154.30     94.40 o 
 -10   8  10      113.42       95.55     57.80 o 
  -9   8  10       90.84       47.58     60.91 o 
  -8   8  10       23.34        0.00     41.60 o 
  -7   8  10      395.44      578.57    106.76 o 
  -6   8  10        0.95        6.11     97.92 o 
  -5   8  10      190.37      345.32     85.05 o 
  -4   8  10      188.01      130.35     30.08 o 
  -3   8  10      374.93      447.19     50.09 o 
  -2   8  10     3639.98     3374.89     74.78 o 
  -1   8  10     1432.32     1327.68     52.22 o 
   0   8  10      597.71      604.70     58.39 o 
   1   8  10     1645.11     1832.29     68.14 o 
   2   8  10     1131.12     1037.80     94.79 o 
   3   8  10      538.29      464.63     67.51 o 
   4   8  10       78.99      101.51     46.38 o 
   5   8  10     1566.03     1614.36     75.07 o 
   6   8  10       88.24       96.25     60.69 o 
   7   8  10      919.49      941.26     68.05 o 
   8   8  10      394.31      542.40     44.38 o 
   9   8  10      259.82      232.83     38.55 o 
  10   8  10       45.54       42.14     38.26 o 
  11   8  10      479.20      405.07     54.16 o 
  12   8  10       51.79       19.19     52.84 o 
  13   8  10      138.30      223.93    183.88 o 
  14   8  10        0.31        0.00    145.73 o 
 -18   9  10      934.17      890.57    196.77 o 
 -17   9  10      610.48      792.03    109.96 o 
 -16   9  10     1358.70     1747.78    113.92 o 
 -15   9  10      149.72      245.14     75.83 o 
 -14   9  10      672.09     1025.57     96.63 o 
 -13   9  10       46.22        0.00     67.87 o 
 -12   9  10     2541.27     2728.92    103.69 o 
 -11   9  10     3344.81     4075.48     95.54 o 
 -10   9  10      690.90      584.52     74.71 o 
  -9   9  10       20.74        0.00     48.17 o 
  -8   9  10      223.45      137.59     42.03 o 
  -7   9  10      823.56      920.51     70.66 o 
  -6   9  10       51.74        0.00     85.09 o 
  -5   9  10     1055.86     1397.14     55.00 o 
  -4   9  10      124.02      194.76     34.92 o 
  -3   9  10       39.69       59.47     37.33 o 
  -2   9  10      203.41       94.51     46.29 o 
  -1   9  10     1256.87     1646.63     64.96 o 
   0   9  10      888.97     1011.04     59.44 o 
   1   9  10     1710.15     2044.39     73.59 o 
   2   9  10        7.69       69.81     51.03 o 
   3   9  10      223.41      154.79     48.93 o 
   4   9  10      116.51      319.18     53.28 o 
   5   9  10      125.65      198.54     50.07 o 
   6   9  10      545.56      648.80     76.92 o 
   7   9  10     3498.86     3712.57     69.58 o 
   8   9  10        6.33       11.63     36.56 o 
   9   9  10       22.17       46.89     43.36 o 
  10   9  10      810.93      854.93     52.39 o 
  11   9  10     1651.10     1909.59    111.47 o 
  12   9  10      843.64     1012.22    141.10 o 
  13   9  10      295.64      632.15    332.15 o 
  14   9  10       19.52      130.37    153.61 o 
 -17  10  10       48.95        0.00     69.58 o 
 -16  10  10        4.98       88.61     72.61 o 
 -15  10  10      285.72      310.95     80.61 o 
 -14  10  10      470.25      669.57    104.00 o 
 -13  10  10     1053.54     1200.11    120.70 o 
 -12  10  10     1685.41     1900.61     89.47 o 
 -11  10  10     4912.84     5488.47    122.26 o 
 -10  10  10     1521.42     1660.38     68.97 o 
  -9  10  10      786.42      875.94     76.48 o 
  -8  10  10      522.25      640.48     51.42 o 
  -7  10  10     1013.77     1007.97     50.77 o 
  -6  10  10      454.45      422.85     29.10 o 
  -5  10  10      506.62      622.54    112.15 o 
  -4  10  10      520.98      414.16     20.49 o 
  -3  10  10       58.06       71.27     40.87 o 
  -2  10  10       21.62       28.80     30.64 o 
  -1  10  10     3851.48     4143.89     92.44 o 
   0  10  10      662.77      757.02     59.61 o 
   1  10  10     2704.63     2834.91     84.68 o 
   2  10  10      941.23     1153.46     59.42 o 
   3  10  10      172.71      222.69     57.51 o 
   4  10  10      377.54      611.66     58.92 o 
   5  10  10       50.02       21.84     48.10 o 
   6  10  10     2717.83     3288.81     79.63 o 
   7  10  10     5816.49     6899.23     99.37 o 
   8  10  10      129.33      144.34     48.90 o 
   9  10  10        2.34      136.26     51.64 o 
  10  10  10      219.44      211.80     60.61 o 
  11  10  10       38.54       55.13     42.68 o 
  12  10  10      114.99       44.40     33.83 o 
  13  10  10       49.34        0.00     74.93 o 
 -17  11  10      485.52      455.41     91.36 o 
 -16  11  10      626.67      697.78     89.58 o 
 -15  11  10      195.88      356.21     87.69 o 
 -14  11  10      516.57      593.45     95.91 o 
 -13  11  10      255.30      468.88     98.88 o 
 -12  11  10      515.75      757.58     66.47 o 
 -11  11  10      958.80      986.72     61.06 o 
 -10  11  10     1293.63     1277.62     70.17 o 
  -9  11  10      521.86      573.48     88.00 o 
  -8  11  10      766.83      840.44    108.29 o 
  -7  11  10        8.69        0.00     90.38 o 
  -6  11  10      274.87      248.63     92.70 o 
  -5  11  10      285.16      230.71     92.68 o 
  -4  11  10     1147.01     1306.34    113.74 o 
  -3  11  10      628.37      803.90    119.14 o 
  -2  11  10     1553.18     1991.71    131.51 o 
  -1  11  10      219.93      220.34     43.57 o 
   0  11  10       98.36      129.69     50.34 o 
   1  11  10     1870.96     2066.98     79.33 o 
   2  11  10       37.94       64.23     46.10 o 
   3  11  10      967.22      910.34     65.75 o 
   4  11  10      365.03      429.36     65.19 o 
   5  11  10       33.35       59.56     66.75 o 
   6  11  10     3798.03     4583.25    105.05 o 
   7  11  10     1025.20     1316.42     69.98 o 
   8  11  10      720.85      674.33     63.72 o 
   9  11  10      372.65      481.50     67.40 o 
  10  11  10      271.29      237.24     55.16 o 
  11  11  10      282.59      280.63     61.78 o 
  12  11  10      213.74       81.90     52.25 o 
  13  11  10      100.73       72.63     57.18 o 
 -16  12  10       13.67        0.00     74.94 o 
 -15  12  10        7.57        0.00     89.50 o 
 -14  12  10      293.36      379.95     69.15 o 
 -13  12  10        6.09      121.98     77.98 o 
 -12  12  10     1419.59     1345.66    135.67 o 
 -11  12  10      513.14      457.89     74.83 o 
 -10  12  10       91.66       76.83     51.96 o 
  -9  12  10      399.28      526.65    109.59 o 
  -8  12  10     1189.24     1201.59    119.20 o 
  -7  12  10     2801.84     2825.16    142.17 o 
  -6  12  10       23.83       82.05     91.85 o 
  -5  12  10      377.51      593.14    131.70 o 
  -4  12  10     7011.53     7938.54    224.88 o 
  -3  12  10     6711.22     6582.52    183.95 o 
  -2  12  10     1750.63     2184.68    142.93 o 
  -1  12  10     1948.77     1825.85    177.14 o 
   0  12  10     4355.44     4471.26    155.30 o 
   1  12  10     2381.29     2322.32    135.34 o 
   2  12  10     5197.05     5714.25    147.85 o 
   3  12  10      365.61      388.58     80.15 o 
   4  12  10      103.89       51.42     59.70 o 
   5  12  10      333.75      320.29     72.17 o 
   6  12  10        7.30      110.77     65.03 o 
   7  12  10        2.93       64.32     56.06 o 
   8  12  10      359.95      441.62     65.93 o 
   9  12  10      543.16      728.59     80.05 o 
  10  12  10      380.30      560.35     87.13 o 
  11  12  10       94.63       60.39     48.89 o 
  12  12  10        4.96        0.00     55.39 o 
 -15  13  10       19.19       40.98     77.12 o 
 -14  13  10       25.00       24.72     69.49 o 
 -13  13  10       34.25      138.22    114.57 o 
 -12  13  10      141.32      120.65     78.37 o 
 -11  13  10       35.72       75.37    120.34 o 
 -10  13  10       60.64        0.00    120.96 o 
  -9  13  10       26.19        0.00    147.17 o 
  -8  13  10        0.70       81.68    118.40 o 
  -7  13  10        8.99       75.04    120.36 o 
  -6  13  10      285.80      465.43    136.15 o 
  -5  13  10     1924.77     1805.46    194.47 o 
  -4  13  10       83.72      247.69    122.36 o 
  -3  13  10      166.42       88.61    121.94 o 
  -2  13  10     1301.23     1634.35    195.32 o 
  -1  13  10     2731.92     3417.53    159.90 o 
   0  13  10      110.55      225.52    113.89 o 
   1  13  10        8.72      135.83    126.61 o 
   2  13  10      245.34      104.19     88.72 o 
   3  13  10      149.43      114.92     62.48 o 
   4  13  10      724.80      840.68     74.06 o 
   5  13  10      337.86      358.99     69.28 o 
   6  13  10       50.62        0.00     59.38 o 
   7  13  10       20.48       71.66     62.59 o 
   8  13  10        0.33        0.00     50.34 o 
   9  13  10       27.00       93.80     60.69 o 
  10  13  10      161.52      184.55     70.05 o 
  11  13  10      100.76       80.68     53.27 o 
  12  13  10       93.60       99.94     55.93 o 
 -15  14  10       86.64       11.61    235.06 o 
 -14  14  10      213.37      409.97    157.49 o 
 -13  14  10      103.30       68.19    174.11 o 
 -12  14  10     1131.49     1049.36    373.06 o 
 -11  14  10      349.29      269.99    273.20 o 
 -10  14  10      594.73      621.48    244.16 o 
  -9  14  10      487.07      698.27    163.48 o 
  -8  14  10     1683.17     1824.00    181.04 o 
  -7  14  10      225.10      337.37    135.27 o 
  -6  14  10      522.71      648.64    145.32 o 
  -5  14  10      367.90      510.41    141.76 o 
  -4  14  10       72.82        0.00    120.20 o 
  -3  14  10     1549.40     1748.90    172.16 o 
  -2  14  10      824.35     1093.35    169.44 o 
  -1  14  10       96.96      124.88    116.00 o 
   0  14  10     4027.85     4301.97    258.71 o 
   1  14  10     3261.37     3812.22    197.17 o 
   2  14  10     5077.30     5916.23    131.02 o 
   3  14  10       45.55      138.03     62.56 o 
   4  14  10      920.72      916.23     79.59 o 
   5  14  10      595.92      849.40     96.20 o 
   6  14  10      719.94      975.10    105.95 o 
   7  14  10      557.34     1049.53     80.49 o 
   8  14  10      278.94      252.08     73.43 o 
   9  14  10      193.75      134.39     66.47 o 
  10  14  10      285.33      146.04     63.29 o 
  11  14  10      447.11      319.75    126.80 o 
 -14  15  10       33.17        0.00    103.57 o 
 -13  15  10       78.67      159.66    151.41 o 
 -12  15  10        8.62        0.00    134.25 o 
 -11  15  10      436.32      125.10    146.72 o 
 -10  15  10       48.42       16.66    122.82 o 
  -9  15  10        0.96        0.00    121.83 o 
  -8  15  10      501.57      584.29    225.31 o 
  -7  15  10        0.09      120.78    134.67 o 
  -6  15  10      536.04      578.16    161.63 o 
  -5  15  10       26.71      115.70    169.96 o 
  -4  15  10     1828.94     2012.37    164.50 o 
  -3  15  10       26.62      103.46    138.75 o 
  -2  15  10        0.30       62.27    159.45 o 
  -1  15  10       25.84        0.00    129.75 o 
   0  15  10     1000.83     1071.40    172.56 o 
   1  15  10      322.80      297.78    150.99 o 
   2  15  10      514.05      480.79     79.96 o 
   3  15  10     1148.41     1326.51     97.47 o 
   4  15  10      202.13      166.66     88.34 o 
   5  15  10      546.37      556.44     82.71 o 
   6  15  10      426.10      378.41     72.07 o 
   7  15  10        0.00        0.00     61.57 o 
   8  15  10        7.34       12.72     59.95 o 
   9  15  10       60.58       33.18     73.54 o 
  10  15  10       55.16       40.19     66.46 o 
 -13  16  10     1745.64     2291.53    691.30 o 
 -12  16  10      186.53      488.73    241.58 o 
 -11  16  10      310.57      255.41    344.78 o 
 -10  16  10      169.42       49.02    179.40 o 
  -9  16  10     1436.96      449.28    471.95 o 
  -8  16  10      804.27      405.76    358.03 o 
  -7  16  10       60.33        0.00    132.53 o 
  -6  16  10       25.57       58.19    132.61 o 
  -5  16  10       25.73        0.00    122.01 o 
  -4  16  10       27.65      260.80    142.11 o 
  -3  16  10       88.97      188.60    153.44 o 
  -2  16  10     3895.40     4310.35    231.68 o 
  -1  16  10      487.38      657.97    199.16 o 
   0  16  10      181.77      140.18    149.86 o 
   1  16  10     1431.14     1699.28    164.54 o 
   2  16  10      174.58      212.94     69.85 o 
   3  16  10     1022.10     1115.78     93.24 o 
   4  16  10      216.50      247.88    118.98 o 
   5  16  10      256.83      193.37     83.15 o 
   6  16  10       89.55      122.28     68.87 o 
   7  16  10       14.67       98.14     68.77 o 
   8  16  10      149.54      245.26     75.60 o 
   9  16  10      278.53      273.48     90.73 o 
 -12  17  10       90.01       82.99    148.57 o 
 -11  17  10      482.31      128.05    151.39 o 
 -10  17  10     1370.48      745.65    590.08 o 
  -9  17  10      464.10      228.44    214.29 o 
  -8  17  10       54.29        9.11    144.86 o 
  -7  17  10       68.28       90.28    142.93 o 
  -6  17  10      191.47       94.66    143.07 o 
  -5  17  10      266.96       82.37    138.55 o 
  -4  17  10        0.41        0.00    143.34 o 
  -3  17  10       38.00      280.75    196.90 o 
  -2  17  10        1.38        0.00    162.65 o 
  -1  17  10      134.68      353.35    175.21 o 
   0  17  10      138.23      104.27    134.68 o 
   1  17  10       73.97        0.00    101.44 o 
   2  17  10      187.42      188.59    137.20 o 
   3  17  10      465.58      334.85     94.03 o 
   4  17  10      647.12      509.96    180.17 o 
   5  17  10        1.84        0.00     70.14 o 
   6  17  10       23.41       33.54     64.00 o 
   7  17  10        0.35       55.54     64.72 o 
   8  17  10       20.83        0.00     77.07 o 
 -10  18  10        8.18        0.00    153.55 o 
  -9  18  10      133.41        3.17    128.88 o 
  -8  18  10      334.41      155.32    185.19 o 
  -7  18  10      455.01      351.73    425.67 o 
  -6  18  10      219.19      323.30    269.37 o 
  -5  18  10       54.46      229.30    187.95 o 
  -4  18  10      100.65       48.18    164.76 o 
  -3  18  10     1112.76     1329.81    385.15 o 
  -2  18  10     2294.47     2806.39    471.51 o 
  -1  18  10      859.54     1100.93    176.32 o 
   0  18  10      269.16      207.78    150.32 o 
   1  18  10      411.72      727.59    180.01 o 
   2  18  10        5.02       95.97    142.14 o 
   3  18  10      507.00      363.92    127.00 o 
   4  18  10      334.92      131.70     80.18 o 
   5  18  10      258.62      165.89     77.38 o 
   6  18  10       11.80       81.81     83.02 o 
   7  18  10        2.52        0.00     79.31 o 
  -9  19  10      165.96      152.65    197.84 o 
  -8  19  10       22.00       36.82    178.34 o 
  -7  19  10        0.59        0.00    173.38 o 
  -6  19  10       55.98      199.61    197.13 o 
  -5  19  10       73.08        0.00    173.93 o 
  -4  19  10        5.79       71.08    153.26 o 
  -3  19  10       31.07      102.43    192.95 o 
  -2  19  10       93.35        0.00    181.14 o 
  -1  19  10        0.10       59.27    288.15 o 
   0  19  10       47.69       20.63    162.23 o 
   1  19  10       18.37       38.24    135.16 o 
   2  19  10       36.97        0.00    116.32 o 
   3  19  10      212.35      249.84    117.40 o 
   4  19  10        4.61        2.31     71.82 o 
   5  19  10        0.39       10.22     58.93 o 
  -6  20  10      299.53       26.06    158.35 o 
  -5  20  10      216.84      480.26    219.71 o 
  -4  20  10       16.51        0.00    186.80 o 
  -3  20  10       42.53       65.70    159.22 o 
  -2  20  10       10.64        0.00    201.49 o 
  -1  20  10        0.80       65.08    313.05 o 
   0  20  10        0.73      174.51    186.42 o 
   1  20  10       23.94        0.00    149.05 o 
   2  20  10       68.02        0.00     82.33 o 
 -19   1  11      504.77       16.43    105.99 o 
 -18   1  11       86.84      178.26    121.09 o 
 -17   1  11      490.64      559.56    179.30 o 
 -16   1  11     1002.83     1037.52    139.09 o 
 -15   1  11        2.73        0.00    154.28 o 
 -14   1  11      383.76      521.68     91.64 o 
 -13   1  11      882.00      898.53    206.21 o 
 -12   1  11     1252.00      917.18     96.65 o 
 -11   1  11      352.79      539.29     90.43 o 
 -10   1  11      217.51      106.63     90.12 o 
  -9   1  11       35.12        9.61     69.03 o 
  -8   1  11      156.42      245.91     80.01 o 
  -7   1  11      156.47       88.53     67.58 o 
  -6   1  11      598.00      496.56     91.32 o 
  -5   1  11       17.11       36.68     60.46 o 
  -4   1  11        0.64       20.72     55.21 o 
  -3   1  11     2210.41     1878.18     79.36 o 
  -2   1  11      487.27      564.47     64.11 o 
  -1   1  11     5475.83     4690.04     92.80 o 
   0   1  11     3050.45     3401.76     70.79 o 
   1   1  11      641.72      678.52     51.76 o 
   2   1  11      130.21      158.00     38.12 o 
   3   1  11       21.97       51.80     26.65 o 
   4   1  11     3404.83     3155.89     46.51 o 
   5   1  11      847.20     1124.72     53.48 o 
   6   1  11       22.76       40.75     14.22 o 
   7   1  11      126.79       71.97     72.55 o 
   8   1  11      633.95      813.27     93.69 o 
   9   1  11     1046.22     1071.47    105.47 o 
  10   1  11     1084.13     1378.45    115.68 o 
  11   1  11      612.56      850.41    116.38 o 
  12   1  11      758.99     1383.30    122.11 o 
  13   1  11      352.23      500.32    114.28 o 
  14   1  11      562.00      367.44    189.92 o 
  15   1  11      190.01      181.71    118.12 o 
 -19   2  11      304.02       53.16     78.41 o 
 -18   2  11      118.28      222.52    127.46 o 
 -17   2  11        8.28      138.56     96.56 o 
 -16   2  11      522.95      455.88    135.73 o 
 -15   2  11       50.07       76.26     91.24 o 
 -14   2  11        1.18        0.00     74.53 o 
 -13   2  11      347.29      278.60    128.69 o 
 -12   2  11       52.92       13.50     69.64 o 
 -11   2  11      271.94      436.14     89.30 o 
 -10   2  11     1040.36     1163.26    113.53 o 
  -9   2  11      229.65      103.92     72.41 o 
  -8   2  11     3628.18     4397.09    147.44 o 
  -7   2  11       45.80       58.59     79.90 o 
  -6   2  11     1896.51     1773.88     97.26 o 
  -5   2  11     3020.83     2638.45    143.14 o 
  -4   2  11     1395.42     1722.17     88.91 o 
  -3   2  11     3930.03     2875.06     85.65 o 
  -2   2  11     2110.38     2208.90     83.49 o 
  -1   2  11       54.79       34.27     46.85 o 
   0   2  11     1504.28      925.73     54.01 o 
   1   2  11     2892.72     2944.61     61.69 o 
   2   2  11      386.12      327.81     38.15 o 
   3   2  11     1263.34     1568.52     49.14 o 
   4   2  11     1918.83     2447.12     45.58 o 
   5   2  11     1557.48     1472.28     43.43 o 
   6   2  11       32.80        8.53     24.59 o 
   7   2  11       32.47       35.99     33.89 o 
   8   2  11       92.93      154.00     74.06 o 
   9   2  11       40.58      159.19     86.66 o 
  10   2  11      192.19      419.15    101.53 o 
  11   2  11     1399.79     1594.76    117.27 o 
  12   2  11      827.96      968.14    124.22 o 
  13   2  11      308.04      535.30    137.95 o 
  14   2  11       45.04      104.62    116.41 o 
  15   2  11       70.41        0.00    146.14 o 
 -19   3  11       62.46        0.00     85.38 o 
 -18   3  11        6.64        0.00    101.48 o 
 -17   3  11      296.31      443.45     93.86 o 
 -16   3  11        5.87       17.79    131.03 o 
 -15   3  11       45.40      106.91     82.21 o 
 -14   3  11       78.77       45.46     72.60 o 
 -13   3  11      135.94      169.37    117.62 o 
 -12   3  11      107.05      191.79     84.86 o 
 -11   3  11     1505.69      937.76    102.68 o 
 -10   3  11       70.03        0.00     66.78 o 
  -9   3  11      122.82       30.44     68.08 o 
  -8   3  11      483.95      335.07     78.12 o 
  -7   3  11     4429.41     4847.03    122.41 o 
  -6   3  11     5371.19     5282.47    122.23 o 
  -5   3  11      977.52      802.82     78.19 o 
  -4   3  11     3529.16     2667.03    100.22 o 
  -3   3  11      607.38     1179.75     79.46 o 
  -2   3  11     8643.18     8182.23    110.46 o 
  -1   3  11     7492.11     6881.54     99.26 o 
   0   3  11     3244.47     2546.35     69.55 o 
   1   3  11       56.52       44.59     39.31 o 
   2   3  11      550.49      460.29     38.68 o 
   3   3  11    15264.16    16137.32    106.06 o 
   4   3  11    12833.61    15529.54     92.10 o 
   5   3  11     7216.26     7326.89     68.18 o 
   6   3  11      151.90      128.20     23.60 o 
   7   3  11     2986.73     3125.50     80.80 o 
   8   3  11     4587.58     4795.85    133.67 o 
   9   3  11      407.17      559.45     89.56 o 
  10   3  11      430.56      737.06    104.81 o 
  11   3  11       59.81       33.22     84.34 o 
  12   3  11     1575.88     2199.08    128.90 o 
  13   3  11      147.00      458.41    113.88 o 
  14   3  11       99.42      163.14    110.92 o 
  15   3  11      124.19      115.03    114.75 o 
 -19   4  11       11.59        0.00     74.83 o 
 -18   4  11      339.73      393.49     85.17 o 
 -17   4  11      486.55      695.99    108.51 o 
 -16   4  11      165.12      318.45    100.40 o 
 -15   4  11      283.04      165.18     86.17 o 
 -14   4  11      347.55      391.99     99.60 o 
 -13   4  11     1816.91     2112.55    146.65 o 
 -12   4  11      911.44      841.82    115.14 o 
 -11   4  11     1494.02     1968.02    108.85 o 
 -10   4  11     1311.15     1075.28     96.52 o 
  -9   4  11      261.08      574.96     92.89 o 
  -8   4  11     4346.11     5037.59    117.30 o 
  -7   4  11     6604.76     4223.97    110.88 o 
  -6   4  11     5391.65     5958.61    124.60 o 
  -5   4  11     5854.27     6125.25    114.03 o 
  -4   4  11     2451.91     3153.98    107.93 o 
  -3   4  11    14848.21    13234.43    142.89 o 
  -2   4  11      742.12      569.98     65.55 o 
  -1   4  11     9236.08     7593.15     92.74 o 
   0   4  11      432.64      506.81     50.78 o 
   1   4  11     1445.77     1367.18     52.49 o 
   2   4  11     3896.21     4116.35     64.13 o 
   3   4  11     7946.38     7984.28     75.72 o 
   4   4  11     1017.63      951.87     40.21 o 
   5   4  11     3538.68     3020.30     82.23 o 
   6   4  11        2.72       38.03     32.32 o 
   7   4  11     2016.15     1952.77     48.18 o 
   8   4  11     1284.48     1666.94    104.23 o 
   9   4  11     2069.57     2304.92     76.25 o 
  10   4  11      509.00      684.42    126.57 o 
  11   4  11      766.47      826.82    105.61 o 
  12   4  11      116.87      191.42    117.50 o 
  13   4  11      108.32      174.38    104.29 o 
  14   4  11      117.27      101.77    104.82 o 
  15   4  11        0.61        0.00    132.68 o 
 -19   5  11       38.62       51.71     79.69 o 
 -18   5  11       90.50       66.58     76.02 o 
 -17   5  11      606.51      563.98    102.39 o 
 -16   5  11      113.55      144.58     75.89 o 
 -15   5  11      389.18      685.17     97.42 o 
 -14   5  11       47.28        0.00     78.01 o 
 -13   5  11       13.85      106.80     69.22 o 
 -12   5  11     1303.62     1441.20    107.35 o 
 -11   5  11       68.35      107.82     82.32 o 
 -10   5  11        0.16       30.65     81.69 o 
  -9   5  11     1320.88     1152.35    103.45 o 
  -8   5  11      152.62      159.83     81.53 o 
  -7   5  11     1423.85     1136.76     93.66 o 
  -6   5  11     5171.55     5534.95    134.14 o 
  -5   5  11      544.41      200.15     75.49 o 
  -4   5  11      455.01      670.78     80.18 o 
  -3   5  11      156.70        0.00     58.30 o 
  -2   5  11       69.84       96.57     58.07 o 
  -1   5  11     6722.08     7593.66     92.64 o 
   0   5  11      443.94      686.80     58.58 o 
   1   5  11      110.59      171.40     45.85 o 
   2   5  11     1537.89     1518.33     56.74 o 
   3   5  11      176.97      244.66     37.12 o 
   4   5  11     1018.04     1163.99     50.47 o 
   5   5  11      194.50      190.04     45.97 o 
   6   5  11      141.48      169.56     51.74 o 
   7   5  11     2083.33     2005.54     58.43 o 
   8   5  11      378.96      450.61     34.70 o 
   9   5  11      520.84      580.42     40.99 o 
  10   5  11      719.39      749.40     60.20 o 
  11   5  11      360.61      486.72    117.84 o 
  12   5  11      438.02      461.41    125.89 o 
  13   5  11        4.65      131.93    119.72 o 
  14   5  11       37.30      168.65    159.46 o 
  15   5  11        6.99       63.14    320.82 o 
 -19   6  11      276.73       71.56     78.35 o 
 -18   6  11      444.36      467.16    102.97 o 
 -17   6  11      485.80      558.78     89.41 o 
 -16   6  11       48.10       86.49     74.43 o 
 -15   6  11       42.54      107.12     80.71 o 
 -14   6  11      682.60      724.64     92.37 o 
 -13   6  11     1475.05     1757.96    123.37 o 
 -12   6  11      400.86      299.42     72.72 o 
 -11   6  11     3452.89     3660.51    133.21 o 
 -10   6  11     3785.47     4887.37    159.81 o 
  -9   6  11     3140.92     3487.54    125.18 o 
  -8   6  11     3965.42     3460.86    113.77 o 
  -7   6  11    14553.44    15928.65    180.76 o 
  -6   6  11     7349.55     6971.45    172.37 o 
  -5   6  11     1065.89     1180.90     91.30 o 
  -4   6  11     5131.33     4482.92    106.52 o 
  -3   6  11      149.69      115.39     63.32 o 
  -2   6  11     8301.39     7655.33    108.13 o 
  -1   6  11     7758.71     7771.30     90.59 o 
   0   6  11    12809.13    12076.32    116.01 o 
   1   6  11     5177.54     5465.90     83.15 o 
   2   6  11     5540.94     5353.28     87.89 o 
   3   6  11      841.24      896.47     48.75 o 
   4   6  11     1199.69     1287.85     54.72 o 
   5   6  11        4.84        0.62     32.32 o 
   6   6  11     1593.83     1849.36     95.68 o 
   7   6  11        2.79        0.00     35.46 o 
   8   6  11      269.89      293.35     33.64 o 
   9   6  11      205.30      175.05     24.72 o 
  10   6  11      712.78      540.13     72.93 o 
  11   6  11      146.81      148.12     50.58 o 
  12   6  11       57.06       32.93     99.94 o 
  13   6  11        3.62      147.66    121.03 o 
  14   6  11       61.08       80.01    184.87 o 
  15   6  11        7.74       24.54    151.53 o 
 -18   7  11      516.86      567.02     93.36 o 
 -17   7  11        4.25       61.93     74.14 o 
 -16   7  11       12.84       28.90     76.66 o 
 -15   7  11      381.08      469.14     88.35 o 
 -14   7  11        3.70       56.23     69.10 o 
 -13   7  11      945.62     1025.70    104.27 o 
 -12   7  11      544.20      642.27    102.00 o 
 -11   7  11        2.42      112.39     65.44 o 
 -10   7  11       31.44        0.00     81.35 o 
  -9   7  11       61.69       87.79     90.04 o 
  -8   7  11      147.16      119.54    102.07 o 
  -7   7  11      420.68      321.70     91.92 o 
  -6   7  11      569.16      813.70     93.94 o 
  -5   7  11      484.65      649.34     92.28 o 
  -4   7  11       33.87        0.00     63.75 o 
  -3   7  11     1146.48     1461.24     66.11 o 
  -2   7  11     4093.02     4944.79    109.39 o 
  -1   7  11     2492.44     2004.92     71.15 o 
   0   7  11     1157.58      962.59     57.16 o 
   1   7  11      547.61      436.40     55.93 o 
   2   7  11      169.71      194.59     45.09 o 
   3   7  11      102.17      100.00     44.40 o 
   4   7  11       24.81       12.91     38.45 o 
   5   7  11       45.30       76.76     53.08 o 
   6   7  11      816.99      839.49     56.38 o 
   7   7  11      175.08      227.34     46.62 o 
   8   7  11       22.68        7.28     33.46 o 
   9   7  11        6.33        0.00     29.76 o 
  10   7  11      865.40     1003.57     33.87 o 
  11   7  11       47.64       57.36     38.87 o 
  12   7  11       16.51        6.34     38.93 o 
  13   7  11      406.70      875.21    431.04 o 
  14   7  11       20.87      166.49    193.40 o 
 -18   8  11      124.73       61.37     80.85 o 
 -17   8  11       56.97       20.66     82.10 o 
 -16   8  11     1259.00     1781.18    109.31 o 
 -15   8  11      931.97      906.68    106.25 o 
 -14   8  11     1800.02     2214.47     97.71 o 
 -13   8  11     3428.03     4268.20    112.76 o 
 -12   8  11     2040.75     1578.87     88.72 o 
 -11   8  11     2639.30     2522.98     86.83 o 
 -10   8  11     3333.99     3687.15     90.50 o 
  -9   8  11     4869.94     5901.09    141.38 o 
  -8   8  11     3896.27     3677.24    123.90 o 
  -7   8  11     9692.86     9448.82    159.31 o 
  -6   8  11      120.30       99.69     78.78 o 
  -5   8  11     8183.59     8541.17    155.21 o 
  -4   8  11     8489.79     8246.24     94.34 o 
  -3   8  11       56.61       49.79     37.14 o 
  -2   8  11      857.05      604.65     46.50 o 
  -1   8  11     5565.30     6349.99     89.20 o 
   0   8  11    11292.80    11872.48    156.62 o 
   1   8  11     2667.05     3073.00     71.98 o 
   2   8  11     2394.18     2796.15     83.18 o 
   3   8  11     1573.97     1305.85     64.80 o 
   4   8  11      118.91      118.37     46.28 o 
   5   8  11     1055.09     1169.90     65.45 o 
   6   8  11     1286.14     1207.60     68.09 o 
   7   8  11      546.76      644.06     64.34 o 
   8   8  11       17.54        0.00     29.65 o 
   9   8  11      332.31      264.86     37.32 o 
  10   8  11       32.80        0.00     34.46 o 
  11   8  11       78.99       34.39     37.98 o 
  12   8  11      252.42      274.90     45.35 o 
  13   8  11       24.24       86.99    168.37 o 
  14   8  11      195.65       85.88    193.89 o 
 -18   9  11        4.45       20.24     90.62 o 
 -17   9  11       18.03        0.00     73.36 o 
 -16   9  11       10.65        2.47     87.81 o 
 -15   9  11      120.36      217.12     95.46 o 
 -14   9  11       38.58       45.37     65.16 o 
 -13   9  11      195.73      299.86     71.29 o 
 -12   9  11       29.31       47.67     58.56 o 
 -11   9  11       16.44       55.78     56.92 o 
 -10   9  11      374.53      227.24    106.83 o 
  -9   9  11      116.92      128.65     81.88 o 
  -8   9  11      610.62      600.91     51.07 o 
  -7   9  11      913.85     1026.77    103.03 o 
  -6   9  11       10.95       54.88     82.30 o 
  -5   9  11     1681.36     1973.53    110.78 o 
  -4   9  11      215.12      318.67     44.73 o 
  -3   9  11      559.70      462.50     54.57 o 
  -2   9  11      114.67      131.56     39.48 o 
  -1   9  11      767.84     1132.66     67.54 o 
   0   9  11       50.26       60.86     46.03 o 
   1   9  11      886.22     1236.05     70.87 o 
   2   9  11      893.67      828.05     67.53 o 
   3   9  11        0.54       67.75     45.98 o 
   4   9  11       48.56        0.00     47.97 o 
   5   9  11     3800.42     3907.73     90.11 o 
   6   9  11      691.71      724.89     62.57 o 
   7   9  11      166.65      183.00     55.56 o 
   8   9  11        1.16        0.00     37.37 o 
   9   9  11      202.08      177.24     50.03 o 
  10   9  11       21.18       57.29     42.53 o 
  11   9  11       56.64       24.79     36.33 o 
  12   9  11        0.70      125.27     99.48 o 
  13   9  11        7.99        8.15    141.19 o 
 -17  10  11       83.23      103.24     81.63 o 
 -16  10  11      889.12      945.34    113.03 o 
 -15  10  11       27.69       12.73     82.11 o 
 -14  10  11     1734.70     2196.22    146.41 o 
 -13  10  11     1708.98     1749.84    117.64 o 
 -12  10  11       71.78      226.42     65.83 o 
 -11  10  11     1505.87     1919.15    129.19 o 
 -10  10  11     1442.14     1483.80     78.94 o 
  -9  10  11      329.30      296.88     73.98 o 
  -8  10  11       28.41       50.58     33.87 o 
  -7  10  11      818.92      859.84     53.95 o 
  -6  10  11      430.71      448.55     45.29 o 
  -5  10  11      474.51      328.26     38.51 o 
  -4  10  11     2170.29     1597.82     87.46 o 
  -3  10  11     2258.12     2545.91    133.83 o 
  -2  10  11     2990.10     3628.36     81.04 o 
  -1  10  11     1943.47     1639.09     68.34 o 
   0  10  11     2049.77     2211.37     74.72 o 
   1  10  11     1161.81     1059.86     70.83 o 
   2  10  11      917.76     1035.35    148.17 o 
   3  10  11     1548.88     1671.70     67.29 o 
   4  10  11     1053.90     1412.29     71.73 o 
   5  10  11       69.79      185.55     60.98 o 
   6  10  11        2.09        0.00     51.87 o 
   7  10  11      120.38      187.22     64.45 o 
   8  10  11      836.55      743.79     91.44 o 
   9  10  11     1197.00     1410.45     61.39 o 
  10  10  11      341.11      188.70     46.97 o 
  11  10  11       11.17       65.61     36.11 o 
  12  10  11       17.95       12.44     51.32 o 
  13  10  11        3.77      137.19    148.93 o 
 -17  11  11      435.74      498.51     86.44 o 
 -16  11  11      281.48      275.07    112.45 o 
 -15  11  11      190.32      180.07     71.82 o 
 -14  11  11       23.21        0.00    121.09 o 
 -13  11  11      102.42       73.60     78.07 o 
 -12  11  11       89.69      131.13     71.69 o 
 -11  11  11      404.05      398.32     73.16 o 
 -10  11  11      249.42      293.06     58.64 o 
  -9  11  11       69.94      113.18     53.93 o 
  -8  11  11     1916.48     1830.40    132.34 o 
  -7  11  11       58.52        0.00    105.87 o 
  -6  11  11       17.84        0.00     79.92 o 
  -5  11  11        5.83        0.00     98.80 o 
  -4  11  11       22.08      169.21     90.40 o 
  -3  11  11     1139.32     1403.70     84.02 o 
  -2  11  11        3.44       20.95     33.32 o 
  -1  11  11       96.03       94.24     44.86 o 
   0  11  11       47.88       77.48     52.03 o 
   1  11  11       72.11      149.85     72.92 o 
   2  11  11        2.59        0.00     50.22 o 
   3  11  11        8.88       82.78     50.48 o 
   4  11  11     2608.89     3114.88     84.05 o 
   5  11  11      283.74      384.43     60.28 o 
   6  11  11        6.86        0.00     59.60 o 
   7  11  11     1481.61     1918.67     83.21 o 
   8  11  11     1470.52     1391.37     91.68 o 
   9  11  11      129.36      131.92     54.44 o 
  10  11  11     1176.91     1718.47    133.71 o 
  11  11  11      135.27      137.79     62.52 o 
  12  11  11       97.71       69.50     91.43 o 
  13  11  11       79.68       60.16    144.21 o 
 -16  12  11      205.40      200.26    101.34 o 
 -15  12  11       86.40      152.31    117.18 o 
 -14  12  11     1018.75     1251.27    145.20 o 
 -13  12  11     1217.06     1417.15    322.16 o 
 -12  12  11       11.07       58.96     59.15 o 
 -11  12  11     1050.51      971.13     63.57 o 
 -10  12  11      394.10      341.69     38.95 o 
  -9  12  11      692.49      842.55    118.64 o 
  -8  12  11      353.55      566.99    113.82 o 
  -7  12  11      386.28      482.75    110.20 o 
  -6  12  11      196.59       19.66     88.86 o 
  -5  12  11     3357.33     3513.72    194.54 o 
  -4  12  11       37.72      133.83    192.65 o 
  -3  12  11      606.69      845.59    144.08 o 
  -2  12  11      177.27      191.30    119.76 o 
  -1  12  11     1364.26     1708.78    138.07 o 
   0  12  11     3813.95     4478.65    158.94 o 
   1  12  11      613.97      818.03    137.90 o 
   2  12  11     1813.10     1125.51    413.85 o 
   3  12  11      186.18      195.00     79.74 o 
   4  12  11       11.15       30.16     59.14 o 
   5  12  11        0.85       11.00     51.67 o 
   6  12  11     1346.77     1843.09     90.48 o 
   7  12  11        9.85       25.83     51.12 o 
   8  12  11       25.81       39.50     53.55 o 
   9  12  11       52.29       63.64     52.84 o 
  10  12  11       55.77       74.65     60.33 o 
  11  12  11       65.27       24.75     42.65 o 
  12  12  11        4.69        0.00     68.56 o 
 -15  13  11        3.01      310.26    143.70 o 
 -14  13  11        3.68       15.54     87.70 o 
 -13  13  11       53.52       25.48     53.68 o 
 -12  13  11      111.70       91.55     29.72 o 
 -11  13  11     1518.18     1437.68    135.79 o 
 -10  13  11      162.84      225.28    109.65 o 
  -9  13  11       89.37        0.00     83.76 o 
  -8  13  11       61.35       45.50     95.04 o 
  -7  13  11       15.37        0.00    117.40 o 
  -6  13  11     1777.41     2231.28    228.36 o 
  -5  13  11     1518.16     1483.93    157.94 o 
  -4  13  11     1488.15     1533.81    168.87 o 
  -3  13  11       44.41      108.78    117.54 o 
  -2  13  11      353.65      343.75    122.83 o 
  -1  13  11      624.29      745.19    151.31 o 
   0  13  11       15.82        0.00    104.28 o 
   1  13  11      331.57      227.00    125.07 o 
   2  13  11      165.39      182.22     73.85 o 
   3  13  11     1065.95      919.03     78.44 o 
   4  13  11       92.32      163.97     64.44 o 
   5  13  11      256.48      282.12     69.71 o 
   6  13  11      602.52      698.09    110.84 o 
   7  13  11      324.17      565.67     80.78 o 
   8  13  11      104.77       76.52     60.64 o 
   9  13  11      124.39       47.63     68.67 o 
  10  13  11      175.91      162.02     66.18 o 
  11  13  11      375.93      333.07     82.40 o 
 -15  14  11       79.27        0.00    169.43 o 
 -14  14  11       38.94        0.00    142.49 o 
 -13  14  11      108.06       52.60    151.68 o 
 -12  14  11        0.22        0.00    107.78 o 
 -11  14  11       24.23        0.00    121.31 o 
 -10  14  11        0.98        0.00    150.46 o 
  -9  14  11      105.87       49.08    125.53 o 
  -8  14  11      291.03      283.00    136.90 o 
  -7  14  11      238.69      154.90    131.45 o 
  -6  14  11     2123.11     2288.67    185.94 o 
  -5  14  11      145.63      328.12    132.43 o 
  -4  14  11       41.37        0.41    106.99 o 
  -3  14  11      796.13      733.07    143.50 o 
  -2  14  11      253.98      191.19    120.70 o 
  -1  14  11      111.30      169.54    127.07 o 
   0  14  11      583.63      938.93    180.82 o 
   1  14  11       49.99        0.00    119.42 o 
   2  14  11       21.99       94.85    128.02 o 
   3  14  11       25.88        6.08     61.93 o 
   4  14  11      394.58      475.44     72.67 o 
   5  14  11      657.54      700.29     86.84 o 
   6  14  11       17.32       83.63     73.84 o 
   7  14  11       16.94        6.78     55.70 o 
   8  14  11       31.05        0.00     56.84 o 
   9  14  11        5.91        0.00     56.66 o 
  10  14  11       67.96       56.03     59.47 o 
 -14  15  11       57.59        0.00    144.85 o 
 -13  15  11       51.53       61.66    157.00 o 
 -12  15  11      195.91      133.85    149.68 o 
 -11  15  11      140.61       19.77    124.71 o 
 -10  15  11      466.92      122.49    156.84 o 
  -9  15  11     1065.70      285.02    301.09 o 
  -8  15  11      269.76        0.00    139.28 o 
  -7  15  11      124.56       99.14    156.80 o 
  -6  15  11       14.91        0.00    174.44 o 
  -5  15  11        0.78        0.00    142.11 o 
  -4  15  11        0.92        0.00    161.71 o 
  -3  15  11     1573.38     1867.22    162.64 o 
  -2  15  11        9.95      119.33    122.29 o 
  -1  15  11      111.09      252.03    128.08 o 
   0  15  11     1410.14     1826.97    187.11 o 
   1  15  11      550.83      470.11    156.14 o 
   2  15  11      689.53      676.15    138.01 o 
   3  15  11       37.79        0.00     60.73 o 
   4  15  11      342.56      258.98     77.51 o 
   5  15  11     1316.85     1838.27    194.34 o 
   6  15  11      275.82      349.03     86.70 o 
   7  15  11       91.05       62.63     67.26 o 
   8  15  11      149.76       80.09     76.54 o 
   9  15  11      979.75     1166.76     92.65 o 
  10  15  11      435.35      295.56     90.22 o 
 -13  16  11      356.80      300.30    210.79 o 
 -12  16  11       79.61      176.67    178.70 o 
 -11  16  11      871.21      508.04    431.31 o 
 -10  16  11      745.65      309.79    314.01 o 
  -9  16  11     1380.44      661.07    572.07 o 
  -8  16  11      276.07      115.39    154.13 o 
  -7  16  11        3.49        0.00    187.34 o 
  -6  16  11      239.34      208.49    192.88 o 
  -5  16  11      425.99       71.41    142.26 o 
  -4  16  11      154.37       36.15    126.97 o 
  -3  16  11       81.92       91.92    130.64 o 
  -2  16  11      860.51      729.07    180.90 o 
  -1  16  11      312.16      162.38    178.94 o 
   0  16  11       25.92       79.40    145.93 o 
   1  16  11        7.29       92.88    122.84 o 
   2  16  11      399.73      236.59    132.45 o 
   3  16  11      419.63      407.08     79.58 o 
   4  16  11      324.79      319.76     84.56 o 
   5  16  11      285.74      270.34    102.15 o 
   6  16  11        5.65        0.00     69.07 o 
   7  16  11        1.66       69.52     70.68 o 
   8  16  11       15.43       46.66     75.34 o 
   9  16  11        2.67       71.82     77.68 o 
 -12  17  11     1112.08      757.59    577.97 o 
 -11  17  11        0.57        0.00    164.51 o 
 -10  17  11      455.32      281.48    293.19 o 
  -9  17  11       55.25        0.00    135.06 o 
  -8  17  11      110.68        0.00    149.02 o 
  -7  17  11       44.65       10.23    120.95 o 
  -6  17  11       12.13        0.00    131.24 o 
  -5  17  11       15.62       73.53    140.69 o 
  -4  17  11        4.60        0.00    131.05 o 
  -3  17  11        0.77      282.99    226.19 o 
  -2  17  11      166.51      321.31    254.38 o 
  -1  17  11      171.84      211.01    261.07 o 
   0  17  11      107.32      110.83    134.08 o 
   1  17  11      288.25      366.17    147.88 o 
   2  17  11        3.95       23.23    121.65 o 
   3  17  11     1061.96     1093.53    160.58 o 
   4  17  11      223.40      200.45     82.31 o 
   5  17  11       64.02       28.12     66.69 o 
   6  17  11      118.18      224.57     73.46 o 
   7  17  11      312.30      411.84     96.37 o 
 -10  18  11       38.67      389.46    432.77 o 
  -9  18  11       37.86        0.00    152.21 o 
  -8  18  11       16.90      206.28    192.47 o 
  -7  18  11      745.44      262.68    249.99 o 
  -6  18  11      635.61      356.42    372.21 o 
  -5  18  11       59.14      127.48    179.45 o 
  -4  18  11      205.75      180.66    212.21 o 
  -3  18  11       48.83       93.46    171.50 o 
  -2  18  11      357.62      425.95    193.95 o 
  -1  18  11      760.76      902.83    192.94 o 
   0  18  11      590.76     1033.66    339.23 o 
   1  18  11     1134.48     1553.00    199.81 o 
   2  18  11      836.92      490.21    203.40 o 
   3  18  11      330.67      291.59    118.38 o 
   4  18  11      237.08      333.24    145.07 o 
   5  18  11      479.24      589.86    125.42 o 
   6  18  11       50.66       23.62     62.96 o 
  -8  19  11        6.08        0.00    171.20 o 
  -7  19  11       18.70        0.00    174.91 o 
  -6  19  11       29.67        0.00    166.21 o 
  -5  19  11       58.01        0.00    191.95 o 
  -4  19  11       54.73      419.63    210.17 o 
  -3  19  11        8.42       65.04    153.86 o 
  -2  19  11      194.70        0.04    136.26 o 
  -1  19  11       94.13        0.00    226.85 o 
   0  19  11      288.71      322.49    161.76 o 
   1  19  11       40.67      145.45    152.65 o 
   2  19  11       15.84       73.96     89.32 o 
   3  19  11       83.17      214.02    125.25 o 
   4  19  11        0.79        1.45    100.21 o 
  -5  20  11      200.96       23.68    161.80 o 
  -4  20  11        3.52        0.00    161.83 o 
  -3  20  11      149.92       90.59    164.26 o 
  -2  20  11      123.08      246.03    174.08 o 
  -1  20  11      232.18      238.39    186.67 o 
   0  20  11      516.52      800.57    249.36 o 
   1  20  11      343.79      663.60    180.41 o 
 -19   0  12       15.29       52.99    164.74 o 
 -18   0  12      999.41      801.91    217.36 o 
 -17   0  12      453.62      604.61    198.05 o 
 -16   0  12      922.27     1716.14    231.44 o 
 -15   0  12        6.81        0.00    166.90 o 
 -14   0  12       60.90       63.51    115.60 o 
 -12   0  12     4671.50     5139.02    194.14 o 
 -11   0  12     1483.58     1126.79    143.81 o 
 -10   0  12      913.56     1261.56    142.45 o 
  -9   0  12      722.64      886.24    147.00 o 
  -8   0  12     7016.66     5607.59    179.83 o 
  -7   0  12    12282.37    11229.99    269.62 o 
  -6   0  12    15721.32    15364.43    349.88 o 
  -5   0  12    23733.62    26307.45    307.58 o 
  -4   0  12      663.88      731.74    145.25 o 
  -3   0  12     3303.05     2510.86    120.03 o 
  -2   0  12    14124.15    11554.71    185.63 o 
  -1   0  12      800.83     1149.79    111.95 o 
   0   0  12     6019.13     6893.31    133.15 o 
   1   0  12     2214.05     2373.59     83.56 o 
   2   0  12    11115.94     9820.05    133.53 o 
   3   0  12     2076.05     1747.24     69.60 o 
   4   0  12      910.51      849.37     63.23 o 
   5   0  12      257.53      336.26     48.42 o 
   6   0  12     3622.14     4269.78     51.29 o 
   7   0  12     2455.05     1810.90    132.65 o 
   8   0  12      491.02      467.76    123.09 o 
   9   0  12      611.88     1172.60    144.61 o 
  10   0  12       60.32      287.08    155.26 o 
  11   0  12      393.35     1070.35    310.77 o 
  12   0  12     1501.03     2308.40    366.66 o 
  13   0  12       32.34        0.00    135.73 o 
  14   0  12      356.02      427.72    374.20 o 
  15   0  12      648.38      297.54    409.18 o 
 -19   1  12       56.30        0.00    118.65 o 
 -18   1  12        9.49       60.22    119.15 o 
 -17   1  12       25.07       35.63    113.45 o 
 -16   1  12        7.50       49.31    156.45 o 
 -15   1  12       76.28      292.29    130.22 o 
 -14   1  12        7.11       14.44     76.50 o 
 -12   1  12       10.99       38.53     78.76 o 
 -11   1  12     1660.04     1287.43    105.43 o 
 -10   1  12      797.19      922.18     97.00 o 
  -9   1  12      228.40       81.61     83.69 o 
  -8   1  12      239.89      140.31     75.92 o 
  -7   1  12     5096.00     4622.92    114.32 o 
  -6   1  12      993.55      782.51    109.56 o 
  -5   1  12      857.42      607.01     78.37 o 
  -4   1  12     1392.71     1218.62     86.89 o 
  -3   1  12       61.06        0.00     68.32 o 
  -2   1  12     1595.59     1261.99     77.97 o 
  -1   1  12      795.66      787.08     63.60 o 
   0   1  12       72.53       19.12     46.16 o 
   1   1  12        0.68       30.86     46.46 o 
   2   1  12     2361.51     3535.50     63.02 o 
   3   1  12      395.60      911.52     42.54 o 
   4   1  12       49.08       64.43     28.07 o 
   5   1  12      144.32      156.96     28.68 o 
   6   1  12        0.80        0.00     21.85 o 
   7   1  12        0.42       34.47     79.98 o 
   8   1  12     3047.20     3935.60    126.62 o 
   9   1  12     1818.19     1875.69    108.53 o 
  10   1  12     1032.35     1025.54    105.74 o 
  11   1  12       49.72      145.13     93.87 o 
  12   1  12      140.03      254.50    105.31 o 
  13   1  12      886.56      769.86    402.36 o 
  14   1  12      134.43      190.41    123.57 o 
  15   1  12       10.43        7.22    113.75 o 
 -19   2  12      475.18      348.37    134.68 o 
 -18   2  12     1022.17      973.96    230.54 o 
 -17   2  12     1373.24     1291.42    156.28 o 
 -16   2  12     1759.95     2048.73    168.35 o 
 -15   2  12      205.41      387.15    128.90 o 
 -14   2  12      621.26      809.94    101.17 o 
 -13   2  12     1718.01     2197.98    116.93 o 
 -12   2  12     3610.72     3875.74    165.22 o 
 -11   2  12      906.76     1054.51    103.35 o 
 -10   2  12      137.49       46.81     76.51 o 
  -9   2  12      705.69      993.44    104.26 o 
  -8   2  12     5604.45     5556.93    148.32 o 
  -7   2  12    39591.29    43845.95    314.34 o 
  -6   2  12    16323.50    17489.94    220.31 o 
  -5   2  12    23153.80    19615.53    231.06 o 
  -4   2  12      144.02      100.18     63.46 o 
  -3   2  12      428.84      474.36     70.07 o 
  -2   2  12       34.23      137.73     58.36 o 
  -1   2  12     1138.39      968.25     65.79 o 
   0   2  12     4016.90     2393.69     78.37 o 
   1   2  12    18422.71    19471.14    134.40 o 
   2   2  12     1049.67     1148.54     51.76 o 
   3   2  12     3067.11     2582.58     52.82 o 
   4   2  12     7197.76     7677.14     77.56 o 
   5   2  12     2779.12     3625.71     43.31 o 
   6   2  12      432.23      486.14     27.69 o 
   7   2  12       93.57        9.54     24.75 o 
   8   2  12       71.75       51.66     83.72 o 
   9   2  12      288.24      370.06     88.08 o 
  10   2  12      307.13      225.78     99.58 o 
  11   2  12        4.26        0.00     89.05 o 
  12   2  12       49.19      136.42     98.45 o 
  13   2  12       57.73      153.17    106.56 o 
  14   2  12       13.99       33.35    137.52 o 
  15   2  12        4.12        0.00    114.59 o 
 -19   3  12      402.59      326.63    164.63 o 
 -18   3  12      147.06      146.94    104.40 o 
 -17   3  12       59.86      103.12     85.32 o 
 -16   3  12        7.45        6.30     84.37 o 
 -15   3  12        9.08       34.03     70.00 o 
 -14   3  12        9.66        0.00     78.30 o 
 -13   3  12     1871.75     2140.97    291.24 o 
 -12   3  12       41.20      154.85    178.16 o 
 -11   3  12      558.25      869.64     99.74 o 
 -10   3  12       60.13      280.08     94.58 o 
  -9   3  12      344.56      321.85     85.20 o 
  -8   3  12      135.56      252.47     86.69 o 
  -7   3  12        0.30       42.26     68.16 o 
  -6   3  12      569.90      574.52     86.12 o 
  -5   3  12     5847.01     4911.65    110.59 o 
  -4   3  12       82.00      239.38     69.29 o 
  -3   3  12       18.11        0.00     53.44 o 
  -2   3  12     7352.10     7150.70    115.76 o 
  -1   3  12     8928.62     8962.29    112.98 o 
   0   3  12     8954.08     7241.62     91.20 o 
   1   3  12     6927.18     7159.81     82.10 o 
   2   3  12       38.25        0.00     30.79 o 
   3   3  12      357.19      279.23     38.42 o 
   4   3  12     1467.76     1767.56     50.25 o 
   5   3  12     3249.56     3859.57     50.17 o 
   6   3  12      831.34      855.78     41.31 o 
   7   3  12     1472.53     1424.65     44.77 o 
   8   3  12     1659.92     1662.70     74.94 o 
   9   3  12     1381.10     1787.82    138.78 o 
  10   3  12       52.75      142.54    102.23 o 
  11   3  12        5.36        0.00     98.40 o 
  12   3  12       38.41       39.15     99.87 o 
  13   3  12      750.28      929.87    125.06 o 
  14   3  12      129.83       93.41    108.35 o 
  15   3  12      178.88      298.47    147.15 o 
 -19   4  12      195.43      221.96     91.89 o 
 -18   4  12      237.76      276.84     85.75 o 
 -17   4  12     1372.07     1540.47    116.80 o 
 -16   4  12      972.64     1228.30    103.37 o 
 -15   4  12     1042.98     1564.68    112.19 o 
 -14   4  12     2735.20     3139.26    143.86 o 
 -13   4  12     2717.19     2537.32    123.35 o 
 -12   4  12     1236.62     1109.87    121.32 o 
 -11   4  12     1550.21     2101.07    118.16 o 
 -10   4  12     4117.57     4803.85    142.65 o 
  -9   4  12     2859.59     2407.44    111.02 o 
  -8   4  12      299.89      346.32     83.16 o 
  -7   4  12      111.50      109.42     72.59 o 
  -6   4  12        6.15       52.05     67.56 o 
  -5   4  12     1514.84     1661.64     87.38 o 
  -4   4  12      508.54      809.58     77.17 o 
  -3   4  12       42.69        0.00     73.17 o 
  -2   4  12     1974.60     2984.31     86.22 o 
  -1   4  12    14366.23    15619.48    132.50 o 
   0   4  12     2206.00     2859.30     65.45 o 
   1   4  12       15.63       20.52     43.42 o 
   2   4  12      547.78      548.98     48.86 o 
   3   4  12      907.46     1065.69     45.22 o 
   4   4  12     2573.63     2532.50     53.43 o 
   5   4  12      718.83      478.77     44.30 o 
   6   4  12      262.47      323.55     34.38 o 
   7   4  12      564.55      885.66     37.76 o 
   8   4  12      359.58      436.66     67.37 o 
   9   4  12       26.91        0.00     44.23 o 
  10   4  12       31.89       29.77    101.13 o 
  11   4  12      154.38      316.16    116.35 o 
  12   4  12       20.03      134.99    114.70 o 
  13   4  12        3.47        0.00    121.66 o 
  14   4  12       11.17        3.17    148.14 o 
  15   4  12        0.23        9.13    218.08 o 
 -19   5  12      359.91      298.39     94.96 o 
 -18   5  12      294.11      292.22    100.31 o 
 -17   5  12       19.96       48.04     74.75 o 
 -16   5  12       83.49       12.47     69.46 o 
 -15   5  12        0.62       19.36     78.23 o 
 -14   5  12     1000.28     1226.28    121.47 o 
 -13   5  12        2.29       60.74     75.61 o 
 -12   5  12      129.52      226.65     92.74 o 
 -11   5  12     1266.83     1018.91    113.39 o 
 -10   5  12     1268.88     1204.02    105.53 o 
  -9   5  12       37.97        0.00     58.79 o 
  -8   5  12      123.31       34.97     71.93 o 
  -7   5  12       21.46       38.69     70.33 o 
  -6   5  12      226.67      308.68     83.39 o 
  -5   5  12     1334.34     1632.71    110.12 o 
  -4   5  12     9723.81     8474.75    138.19 o 
  -3   5  12     2955.31     3059.81     92.94 o 
  -2   5  12       17.54       82.45     58.90 o 
  -1   5  12       62.17       70.31     46.01 o 
   0   5  12     2139.13     1933.82     64.54 o 
   1   5  12      645.89      634.92     52.86 o 
   2   5  12      622.66      392.91     52.81 o 
   3   5  12      746.74     1172.42     49.96 o 
   4   5  12     1224.02     1213.66     51.60 o 
   5   5  12       12.32       77.39     38.00 o 
   6   5  12      618.77      569.23     58.25 o 
   7   5  12      313.46      361.58     40.90 o 
   8   5  12     1365.90     1299.11     78.39 o 
   9   5  12     3447.24     3951.92    122.95 o 
  10   5  12       22.00        6.27     28.71 o 
  11   5  12        3.96       35.14    100.78 o 
  12   5  12      744.24     1239.90    144.20 o 
  13   5  12     1157.60     1511.42    156.04 o 
  14   5  12      780.76     1215.56    178.06 o 
 -19   6  12      149.22       70.68     87.64 o 
 -18   6  12       63.61       56.89     79.05 o 
 -17   6  12      432.40      456.86     89.90 o 
 -16   6  12      199.33      193.74     87.97 o 
 -15   6  12      113.90        0.00    137.47 o 
 -14   6  12        0.54       20.46     66.49 o 
 -13   6  12      148.31       51.10     82.60 o 
 -12   6  12      852.08      596.66    122.91 o 
 -11   6  12      194.49      251.35    100.64 o 
 -10   6  12      154.39      315.47     92.72 o 
  -9   6  12        2.00        4.70     74.41 o 
  -8   6  12        6.63       94.97     84.33 o 
  -7   6  12      162.10      266.97     89.51 o 
  -6   6  12     1684.30     1960.64     99.36 o 
  -5   6  12        1.00       70.44     69.86 o 
  -4   6  12        1.43       59.31     73.31 o 
  -3   6  12       97.39      164.20     67.77 o 
  -2   6  12     3120.61     2726.70     81.84 o 
  -1   6  12       35.88      113.12     46.46 o 
   0   6  12     1173.10     1113.95     63.61 o 
   1   6  12        4.14        0.00     43.02 o 
   2   6  12       95.48      152.14     47.84 o 
   3   6  12        0.56       50.23     37.70 o 
   4   6  12      319.74      290.31     48.88 o 
   5   6  12     1839.00     2115.15     69.76 o 
   6   6  12      853.04      780.28     62.32 o 
   7   6  12        3.75       28.98     42.31 o 
   8   6  12       40.39       58.05     27.27 o 
   9   6  12      589.36      740.94     55.43 o 
  10   6  12       34.02       40.18     47.85 o 
  11   6  12      841.47      892.20    128.18 o 
  12   6  12      172.15      345.80    125.46 o 
  13   6  12       23.45       42.61    112.28 o 
  14   6  12       71.33        0.00    281.20 o 
 -18   7  12        7.54        0.00     73.30 o 
 -17   7  12      321.43      218.89     90.07 o 
 -16   7  12       25.00       76.16     79.03 o 
 -15   7  12       63.74        0.00     76.16 o 
 -14   7  12       35.04      122.01     92.32 o 
 -13   7  12      722.56      464.83     83.20 o 
 -12   7  12      194.21      227.87     74.18 o 
 -11   7  12      292.68      452.96    101.35 o 
 -10   7  12      454.37      445.82    108.99 o 
  -9   7  12        8.57       15.54     86.70 o 
  -8   7  12      937.14      838.50     98.26 o 
  -7   7  12     1441.46     1650.77    105.78 o 
  -6   7  12     3507.02     3177.84    114.75 o 
  -5   7  12      406.53      433.72     84.18 o 
  -4   7  12     5331.61     5231.72    142.78 o 
  -3   7  12      439.04      487.91     48.81 o 
  -2   7  12     2817.68     3030.12     76.79 o 
  -1   7  12      789.15      884.27     58.25 o 
   0   7  12      407.47      367.80     53.96 o 
   1   7  12       16.39       34.27     46.07 o 
   2   7  12     1365.41     1656.04    140.61 o 
   3   7  12     2978.75     2296.11     63.80 o 
   4   7  12      556.97      664.82     59.12 o 
   5   7  12     6351.91     7966.87    105.91 o 
   6   7  12     3522.19     3733.82     87.62 o 
   7   7  12      805.63      599.10     52.70 o 
   8   7  12      591.91      734.56     52.32 o 
   9   7  12     1775.05     2164.70     47.56 o 
  10   7  12      477.31      429.35     56.79 o 
  11   7  12      372.02      388.21     60.16 o 
  12   7  12      215.32      422.70    136.40 o 
  13   7  12      477.98      808.73    178.07 o 
  14   7  12      183.40      457.29    178.64 o 
 -18   8  12       28.95      109.87     91.51 o 
 -17   8  12      668.72      825.64    102.08 o 
 -16   8  12      507.46      543.29     91.00 o 
 -15   8  12      233.24      227.05     87.05 o 
 -14   8  12       29.80       86.68     71.11 o 
 -13   8  12        0.31       21.99     68.11 o 
 -12   8  12      699.29      779.81     83.53 o 
 -11   8  12      363.68      247.46     71.07 o 
 -10   8  12       84.96       27.16     84.61 o 
  -9   8  12       91.39      250.09     93.21 o 
  -8   8  12      412.76      533.89    112.81 o 
  -7   8  12     2027.90     2226.96    130.98 o 
  -6   8  12      268.59      364.42     95.46 o 
  -5   8  12     1184.69     1387.65    101.03 o 
  -4   8  12       19.07        8.13     40.86 o 
  -3   8  12      745.56      718.13     51.71 o 
  -2   8  12      366.36      157.21     60.90 o 
  -1   8  12     1044.72     1088.45     69.16 o 
   0   8  12       58.21       27.04     51.61 o 
   1   8  12        4.80        0.00     46.92 o 
   2   8  12     9680.98     9873.21    126.68 o 
   3   8  12       24.40        0.00     38.61 o 
   4   8  12        1.52        0.00     39.65 o 
   5   8  12     1782.95     1744.46     70.91 o 
   6   8  12       29.61       26.64     50.92 o 
   7   8  12       25.40       44.04     49.26 o 
   8   8  12      383.73      522.90     54.59 o 
   9   8  12       21.94        0.00     33.13 o 
  10   8  12       17.05       78.12     49.31 o 
  11   8  12       95.60       37.17     34.06 o 
  12   8  12      473.44      697.84    166.80 o 
  13   8  12      232.56      375.38    297.49 o 
 -18   9  12      229.42      190.68     88.71 o 
 -17   9  12      184.66      323.82     99.52 o 
 -16   9  12       38.94       34.39     87.56 o 
 -15   9  12        0.72        9.92     61.32 o 
 -14   9  12     1262.12     1473.82     96.11 o 
 -13   9  12     1486.12     1731.62    136.00 o 
 -12   9  12      412.06      497.71     70.08 o 
 -11   9  12       31.05       28.83     63.69 o 
 -10   9  12        7.30       60.16     68.25 o 
  -9   9  12     1251.89     1442.13    116.79 o 
  -8   9  12     2044.23     2072.52    121.77 o 
  -7   9  12     2311.73     2952.15    138.87 o 
  -6   9  12      189.80      227.38     91.65 o 
  -5   9  12     2737.18     2742.88     59.77 o 
  -4   9  12     2085.82     2369.02     87.58 o 
  -3   9  12      164.53       90.89     38.90 o 
  -2   9  12     6489.45     6597.99     91.29 o 
  -1   9  12     3625.74     3870.56     89.07 o 
   0   9  12     2993.77     3697.04     92.78 o 
   1   9  12     3465.56     3467.47    104.87 o 
   2   9  12     1985.98     2319.92    155.77 o 
   3   9  12     3766.97     4233.58     83.82 o 
   4   9  12      522.91      437.39     69.56 o 
   5   9  12     2727.01     3170.21     95.66 o 
   6   9  12      126.34      143.10     56.48 o 
   7   9  12     1391.34     1746.64    104.23 o 
   8   9  12       90.62       61.33     50.82 o 
   9   9  12     1983.98     2324.97     59.75 o 
  10   9  12     1105.17     1165.35     54.87 o 
  11   9  12      945.57     1047.53    102.19 o 
  12   9  12       30.44       51.74     58.85 o 
  13   9  12        9.59       92.73    250.53 o 
 -17  10  12      171.49      170.38     99.89 o 
 -16  10  12       18.13       32.16     77.98 o 
 -15  10  12        5.10        0.00     84.36 o 
 -14  10  12      433.37      338.88    114.35 o 
 -13  10  12       12.62       70.89     66.16 o 
 -12  10  12      733.06      748.30     73.89 o 
 -11  10  12     1015.00     1585.71     76.52 o 
 -10  10  12     2748.63     3010.75    115.89 o 
  -9  10  12      317.73      298.56     46.70 o 
  -8  10  12       11.06       34.90     48.02 o 
  -7  10  12      264.27      339.99    105.78 o 
  -6  10  12      499.68      467.98     44.69 o 
  -5  10  12      743.01      790.69     57.33 o 
  -4  10  12      445.79      368.43     34.87 o 
  -3  10  12       35.46       36.81     45.20 o 
  -2  10  12       56.37        0.00     36.48 o 
  -1  10  12     2986.49     3138.09     87.11 o 
   0  10  12     2567.00     3174.00     86.58 o 
   1  10  12     3271.31     3249.11    107.21 o 
   2  10  12      188.29      282.93     70.50 o 
   3  10  12     1209.33     1486.30    100.19 o 
   4  10  12       32.91        0.00     51.71 o 
   5  10  12     1162.88     1358.65     96.52 o 
   6  10  12      447.96      422.88     71.01 o 
   7  10  12       11.27       39.57     57.93 o 
   8  10  12        5.35        0.00     52.21 o 
   9  10  12       79.06      135.41     44.61 o 
  10  10  12        6.12       54.00     39.51 o 
  11  10  12       35.02        4.45     33.87 o 
  12  10  12        0.96        0.00     46.54 o 
  13  10  12       29.94        0.00    150.24 o 
 -17  11  12       96.72      125.28     76.54 o 
 -16  11  12       39.37       47.01     97.56 o 
 -15  11  12        4.27        0.00     63.07 o 
 -14  11  12        1.43        0.00     80.95 o 
 -13  11  12     1191.58     1272.21     90.81 o 
 -12  11  12      285.71      384.53     60.92 o 
 -11  11  12      366.46      338.23     70.37 o 
 -10  11  12     1820.80     1992.74     95.89 o 
  -9  11  12      400.53      350.16     41.04 o 
  -8  11  12     1835.85     1843.64     90.75 o 
  -7  11  12     5126.80     5092.57    163.85 o 
  -6  11  12      440.09      501.74    104.10 o 
  -5  11  12       57.15      182.79     94.08 o 
  -4  11  12      206.49      393.97    102.70 o 
  -3  11  12        9.97        0.00     47.18 o 
  -2  11  12       60.96       81.49     39.56 o 
  -1  11  12      514.64      477.37     69.12 o 
   0  11  12      111.99      195.54     82.78 o 
   1  11  12      877.04      998.54     77.98 o 
   2  11  12      271.45      232.57     71.01 o 
   3  11  12       73.42      110.18     51.58 o 
   4  11  12     4053.51     4571.00     99.87 o 
   5  11  12     1762.97     2007.07    137.86 o 
   6  11  12      745.76     1158.34     74.14 o 
   7  11  12      517.93      429.27     64.00 o 
   8  11  12       90.63       93.23     56.23 o 
   9  11  12      979.58     1478.82     92.47 o 
  10  11  12      557.68      443.87    118.34 o 
  11  11  12      236.50      151.83     46.68 o 
  12  11  12      394.36      288.15    202.62 o 
 -16  12  12      192.25      317.20     83.63 o 
 -15  12  12       14.08       32.96     78.78 o 
 -14  12  12      262.51      140.10     84.04 o 
 -13  12  12      503.56      516.21     93.95 o 
 -12  12  12        5.05        0.00     71.37 o 
 -11  12  12     1476.53     1305.88     52.92 o 
 -10  12  12     1551.91     1434.65     61.94 o 
  -9  12  12     3749.94     4531.46    157.16 o 
  -8  12  12     2782.85     3201.76    170.66 o 
  -7  12  12      203.41      307.39    120.32 o 
  -6  12  12     5280.23     5507.01    160.45 o 
  -5  12  12     4436.18     5018.80    163.44 o 
  -4  12  12       73.63        0.00     96.73 o 
  -3  12  12       25.20        0.00    151.94 o 
  -2  12  12      100.65       64.86     52.35 o 
  -1  12  12      742.97      735.84     63.02 o 
   0  12  12     3000.87     3842.77     96.41 o 
   1  12  12     2150.13     1837.46    212.29 o 
   2  12  12      301.19      332.60     87.57 o 
   3  12  12     1118.24     1386.83     70.48 o 
   4  12  12     1907.20     2351.80     94.10 o 
   5  12  12      451.03      470.82     72.56 o 
   6  12  12       16.07       71.28     66.86 o 
   7  12  12        4.15        0.00     66.62 o 
   8  12  12       56.44      107.05     56.52 o 
   9  12  12      295.76      332.47     59.40 o 
  10  12  12        0.25       45.30     48.07 o 
  11  12  12        3.69       40.88     43.51 o 
 -15  13  12        9.34        0.00     89.17 o 
 -14  13  12      338.16      401.88    141.30 o 
 -13  13  12      442.17      258.52     75.20 o 
 -12  13  12        0.79        0.00     32.41 o 
 -11  13  12       18.44        0.00     99.33 o 
 -10  13  12       92.35       93.96    107.07 o 
  -9  13  12       52.85      105.18    105.91 o 
  -8  13  12      201.90      306.62    128.67 o 
  -7  13  12      172.50      175.28    122.51 o 
  -6  13  12      100.20       68.46    100.50 o 
  -5  13  12     1752.42     2084.32    215.57 o 
  -4  13  12        4.13       14.82    107.29 o 
  -3  13  12       49.99       80.52    115.74 o 
  -2  13  12      360.52      396.94    167.49 o 
  -1  13  12     3325.75     3910.95    169.46 o 
   0  13  12      358.09      149.67    112.54 o 
   1  13  12      496.41      651.89    123.86 o 
   2  13  12      543.73      662.22    144.42 o 
   3  13  12      175.77      191.15     68.87 o 
   4  13  12     1062.28     1013.65     85.05 o 
   5  13  12      600.70      789.75     88.12 o 
   6  13  12      511.40      800.06     93.35 o 
   7  13  12        4.56      167.23     62.33 o 
   8  13  12        3.24       14.68     55.22 o 
   9  13  12       44.72       80.34     56.89 o 
  10  13  12      107.84      148.22     56.08 o 
  11  13  12      152.55      143.88     63.04 o 
 -14  14  12      230.74      424.23    183.12 o 
 -13  14  12      448.14      518.09    226.74 o 
 -12  14  12       49.69        0.00    121.32 o 
 -11  14  12     2305.16     2318.56    721.57 o 
 -10  14  12      391.82        2.68    109.40 o 
  -9  14  12      664.44      371.73    210.79 o 
  -8  14  12      207.96      242.97    164.96 o 
  -7  14  12       62.47       82.56    131.41 o 
  -6  14  12      231.37      221.95    138.89 o 
  -5  14  12     2290.04     2301.34    191.55 o 
  -4  14  12      461.62      699.42    144.19 o 
  -3  14  12      294.71      133.26    133.95 o 
  -2  14  12      811.28      937.27    144.09 o 
  -1  14  12     1936.07     1896.67    153.88 o 
   0  14  12     4860.66     5627.74    187.79 o 
   1  14  12     1234.12     1095.20    163.55 o 
   2  14  12        8.09      134.73    130.48 o 
   3  14  12     2158.18     2448.87    223.25 o 
   4  14  12      219.08      147.14     80.53 o 
   5  14  12      570.10      617.73     79.72 o 
   6  14  12      745.28      864.96     94.83 o 
   7  14  12      166.94      131.46     67.40 o 
   8  14  12       10.17       14.25     58.70 o 
   9  14  12       53.07       39.42     62.28 o 
  10  14  12       26.35       54.27     56.78 o 
 -14  15  12       54.49        0.00    215.17 o 
 -13  15  12       45.31       85.10    156.81 o 
 -12  15  12        6.07        0.00    191.46 o 
 -11  15  12       69.87       91.04    142.20 o 
 -10  15  12        0.45       42.66    147.55 o 
  -9  15  12       33.57       41.48    146.01 o 
  -8  15  12        1.93        0.00    136.38 o 
  -7  15  12       31.72        0.00    140.65 o 
  -6  15  12        3.33        0.00    172.11 o 
  -5  15  12       69.41        0.00    131.08 o 
  -4  15  12      125.93      281.49    184.73 o 
  -3  15  12       12.27        0.00    188.99 o 
  -2  15  12       32.46        0.00    143.33 o 
  -1  15  12      361.19      298.55    132.20 o 
   0  15  12      128.37       92.97    175.05 o 
   1  15  12     1509.11     1643.26    190.67 o 
   2  15  12     1153.85     2096.33    300.35 o 
   3  15  12      113.02      179.69     94.85 o 
   4  15  12       43.98        0.00     74.93 o 
   5  15  12      187.51      182.75     81.04 o 
   6  15  12       38.60       68.55     77.13 o 
   7  15  12        1.57      107.05     78.21 o 
   8  15  12       21.54       24.29     64.26 o 
   9  15  12       59.29       70.18     66.64 o 
 -13  16  12      570.55      893.09    339.25 o 
 -12  16  12      953.29      589.66    500.19 o 
 -11  16  12      768.32      337.33    323.57 o 
 -10  16  12     1872.73      950.26    912.56 o 
  -9  16  12      876.70      939.52    702.87 o 
  -8  16  12      138.51      125.35    168.75 o 
  -7  16  12      251.01      203.74    201.53 o 
  -6  16  12       60.77       92.52    143.07 o 
  -5  16  12      330.01      209.95    165.07 o 
  -4  16  12      835.22      562.54    226.57 o 
  -3  16  12       11.00        0.00    149.68 o 
  -2  16  12      345.79      388.54    213.15 o 
  -1  16  12      728.05      974.33    185.23 o 
   0  16  12      388.33      502.03    212.46 o 
   1  16  12      221.96      142.27    151.56 o 
   2  16  12      917.32     1108.48    178.81 o 
   3  16  12       24.79       18.60    101.22 o 
   4  16  12      877.19      973.12    129.29 o 
   5  16  12      269.09      290.10     90.53 o 
   6  16  12       25.41        0.00     61.40 o 
   7  16  12        1.43       13.71     66.22 o 
   8  16  12        0.39       51.60     83.19 o 
 -11  17  12       27.99        0.00    159.61 o 
 -10  17  12      763.13      158.69    187.88 o 
  -9  17  12       41.21        0.00    194.31 o 
  -8  17  12       94.10       70.14    148.81 o 
  -7  17  12      208.34       93.84    148.38 o 
  -6  17  12      353.64      115.93    149.37 o 
  -5  17  12      262.56      119.33    149.22 o 
  -4  17  12      189.49        0.00    140.51 o 
  -3  17  12       80.13      184.95    151.75 o 
  -2  17  12       18.56        0.00    156.16 o 
  -1  17  12       59.41        9.33    141.80 o 
   0  17  12      841.14      874.97    188.18 o 
   1  17  12        7.95        0.00    124.15 o 
   2  17  12       72.65       41.98     92.88 o 
   3  17  12        0.83       15.64     84.07 o 
   4  17  12      101.58      226.33    132.43 o 
   5  17  12      255.31      424.19    120.25 o 
   6  17  12      140.15       92.08     67.97 o 
   7  17  12       61.90       79.43     70.33 o 
 -10  18  12      417.19      299.50    322.67 o 
  -9  18  12      244.87       53.60    155.29 o 
  -8  18  12      411.88      259.05    403.77 o 
  -7  18  12       63.20      175.45    196.85 o 
  -6  18  12        1.97       34.10    144.62 o 
  -5  18  12        1.88        0.00    142.14 o 
  -4  18  12       29.86      327.34    218.19 o 
  -3  18  12     1146.83     1857.32    251.90 o 
  -2  18  12      433.06      836.34    203.57 o 
  -1  18  12       24.89        0.00    172.22 o 
   0  18  12       21.04        0.00    145.21 o 
   1  18  12       28.97       93.45    140.99 o 
   2  18  12      311.23      238.97    122.32 o 
   3  18  12       19.07       83.45     97.18 o 
   4  18  12      219.16      133.42    104.11 o 
   5  18  12       26.43        0.00     76.46 o 
  -8  19  12       37.65        0.00    235.40 o 
  -7  19  12       32.52      123.65    315.79 o 
  -6  19  12        4.58       71.89    186.64 o 
  -5  19  12        0.89      107.58    191.98 o 
  -4  19  12       10.53        0.00    291.44 o 
  -3  19  12      126.16      419.68    203.50 o 
  -2  19  12      132.86      276.30    239.25 o 
  -1  19  12      302.16      222.71    162.61 o 
   0  19  12      209.42      559.02    172.68 o 
   1  19  12       84.90      144.51    171.49 o 
   2  19  12       59.29       39.71     95.80 o 
   3  19  12      269.39      259.46    137.52 o 
  -4  20  12      185.35        0.00    187.36 o 
  -3  20  12      103.79      235.91    203.80 o 
  -2  20  12       11.53      270.66    177.06 o 
  -1  20  12        1.15       85.85    163.34 o 
   0  20  12       12.23        0.00    153.06 o 
 -19   1  13      130.82       51.20    176.30 o 
 -18   1  13      125.29      105.94    127.93 o 
 -17   1  13      814.94      864.39    124.95 o 
 -16   1  13       74.31      166.41    204.59 o 
 -15   1  13       82.35        0.00    113.28 o 
 -14   1  13      139.24      213.45    136.03 o 
 -13   1  13      185.74       34.26    173.09 o 
 -12   1  13       52.17        5.39     88.46 o 
 -11   1  13      421.55      614.25    115.96 o 
 -10   1  13     3500.03     3176.68    124.28 o 
  -9   1  13     6006.38     5189.71    238.53 o 
  -8   1  13     9962.38    11623.55    165.67 o 
  -7   1  13    16195.52    17718.12    189.35 o 
  -6   1  13    26784.33    25880.82    240.31 o 
  -5   1  13    12028.98    12555.36    155.31 o 
  -4   1  13    13159.96    14239.69    158.23 o 
  -3   1  13      116.79       84.68     98.61 o 
  -2   1  13    14714.21    13548.37    152.47 o 
  -1   1  13     1119.18     1473.61     71.85 o 
   0   1  13     9648.33     8726.54    113.20 o 
   1   1  13      216.28      180.18     53.99 o 
   2   1  13     3525.77     3930.04     63.70 o 
   3   1  13     5843.69     6076.65     69.62 o 
   4   1  13     7453.89     8331.22     73.94 o 
   5   1  13     3293.43     3821.63     45.62 o 
   6   1  13     1555.73     1732.58     39.18 o 
   7   1  13      335.84      415.95     46.93 o 
   8   1  13     1503.35     1556.31    118.67 o 
   9   1  13     1821.26     2178.06    124.25 o 
  10   1  13     2246.75     3299.47    144.07 o 
  11   1  13      459.29      720.12    120.32 o 
  12   1  13     1386.65     2099.06    172.99 o 
  13   1  13      276.25      284.61    166.83 o 
  14   1  13      512.69      462.48    269.36 o 
 -19   2  13       41.53      144.56    296.68 o 
 -18   2  13      351.09      408.88    117.61 o 
 -17   2  13      885.74      792.44    190.07 o 
 -16   2  13     1741.82     2051.81    122.42 o 
 -15   2  13      834.37      790.71    147.42 o 
 -14   2  13       71.64      131.74    154.84 o 
 -13   2  13     1745.07     1975.77    137.23 o 
 -12   2  13     1908.33     1434.68    114.36 o 
 -11   2  13     2236.30     2605.83    149.36 o 
 -10   2  13     2675.88     2737.58    138.10 o 
  -9   2  13      436.60      863.96    130.28 o 
  -8   2  13       36.86       16.12     83.88 o 
  -7   2  13        3.21        0.00     71.88 o 
  -6   2  13     8307.81     8440.31    150.30 o 
  -5   2  13    15786.64    14432.54    177.82 o 
  -4   2  13     1255.47     1315.96     85.63 o 
  -3   2  13      104.04      121.59     63.55 o 
  -2   2  13      736.76      616.00     69.60 o 
  -1   2  13     1020.84     1371.87     71.51 o 
   0   2  13     1606.82     2116.62     73.44 o 
   1   2  13     5071.67     4512.20     71.69 o 
   2   2  13     6577.05     7324.73     79.57 o 
   3   2  13     1225.04     1197.78     43.90 o 
   4   2  13        0.13        0.00     32.91 o 
   5   2  13       77.66      233.24     32.00 o 
   6   2  13      217.61      238.33     35.97 o 
   7   2  13      124.18      171.36     30.26 o 
   8   2  13       37.92       41.53     87.12 o 
   9   2  13       10.83      111.54    113.72 o 
  10   2  13       30.37        0.00     98.60 o 
  11   2  13        0.08       87.87    100.65 o 
  12   2  13      109.42      163.35    123.72 o 
  13   2  13      127.38       92.42    106.97 o 
  14   2  13      235.08       63.46    119.61 o 
 -19   3  13        8.15       10.22     80.81 o 
 -18   3  13       49.31       12.75     95.37 o 
 -17   3  13      343.26      171.30     97.83 o 
 -16   3  13      156.51      223.44     97.67 o 
 -15   3  13      693.23      801.30     92.21 o 
 -14   3  13       38.37        0.00    101.00 o 
 -13   3  13       71.92       82.91     90.28 o 
 -12   3  13      148.60      416.35    106.99 o 
 -11   3  13       14.45        0.00     84.26 o 
 -10   3  13      909.55     1201.68    120.82 o 
  -9   3  13       78.38        0.00    102.01 o 
  -8   3  13       83.31       41.22     83.75 o 
  -7   3  13       36.47      100.28     83.47 o 
  -6   3  13     1569.76     1746.49     96.33 o 
  -5   3  13      754.02      688.27     83.78 o 
  -4   3  13     4543.52     4307.69    124.20 o 
  -3   3  13    13771.92    14091.50    152.75 o 
  -2   3  13      134.45      231.34     69.75 o 
  -1   3  13     6046.60     4583.64     92.23 o 
   0   3  13     5339.19     6244.50     94.22 o 
   1   3  13     6458.94     7317.30     90.65 o 
   2   3  13     5967.24     7290.39     80.74 o 
   3   3  13     4938.95     5152.86     67.66 o 
   4   3  13     5983.68     5956.72     72.79 o 
   5   3  13        8.00       17.80     25.09 o 
   6   3  13     1619.48     1978.03     51.91 o 
   7   3  13     1436.87     1618.44     42.29 o 
   8   3  13      364.72      286.38     41.60 o 
   9   3  13      845.07     1250.57    124.63 o 
  10   3  13     1138.48     1306.86    130.41 o 
  11   3  13      117.83      449.96    123.32 o 
  12   3  13      112.49      284.57    126.71 o 
  13   3  13      900.31     1371.12    165.25 o 
  14   3  13      407.61      601.13    170.10 o 
 -19   4  13      641.59      470.12    109.25 o 
 -18   4  13      302.63      363.95    112.25 o 
 -17   4  13       92.36      289.32     88.97 o 
 -16   4  13      915.73     1342.93    107.82 o 
 -15   4  13       38.36      160.52     92.62 o 
 -14   4  13       16.53        0.00     88.77 o 
 -13   4  13      142.51       63.84     89.02 o 
 -12   4  13     2258.87     2624.15    124.74 o 
 -11   4  13     1504.22     1664.03    115.90 o 
 -10   4  13       62.35        0.00     78.94 o 
  -9   4  13     2245.00     2341.31    117.22 o 
  -8   4  13       93.34       25.75     83.96 o 
  -7   4  13     3162.67     4390.57    120.53 o 
  -6   4  13     1209.99     1733.77     95.88 o 
  -5   4  13     4411.04     2893.44    103.36 o 
  -4   4  13     5126.03     5373.35    114.15 o 
  -3   4  13     1904.52     2475.72    100.28 o 
  -2   4  13     1036.18      689.39     72.01 o 
  -1   4  13     7547.09     7737.51     95.82 o 
   0   4  13       25.54       17.68     41.56 o 
   1   4  13     9702.34    10671.83    114.31 o 
   2   4  13     3628.80     2906.68     82.43 o 
   3   4  13     3803.47     3858.94     65.84 o 
   4   4  13      241.32      178.45     39.93 o 
   5   4  13       48.73       85.03     40.49 o 
   6   4  13        0.02       34.79     33.75 o 
   7   4  13      849.24     1026.91     52.30 o 
   8   4  13       66.59       79.28     58.51 o 
   9   4  13      621.62      472.49     76.32 o 
  10   4  13      286.81      204.54    109.90 o 
  11   4  13        1.62      101.71    109.45 o 
  12   4  13        0.83       96.57    114.76 o 
  13   4  13       29.45        5.06    123.89 o 
  14   4  13      125.56      190.59    135.79 o 
 -19   5  13      230.83      300.54     97.63 o 
 -18   5  13       74.56       28.70     77.60 o 
 -17   5  13        9.38        0.00     76.05 o 
 -16   5  13       21.98        0.00     83.64 o 
 -15   5  13        4.98        0.00     87.64 o 
 -14   5  13       24.96       15.02     69.11 o 
 -13   5  13     3199.16     3660.90    145.65 o 
 -12   5  13      505.68      507.04    110.12 o 
 -11   5  13      198.53      257.06     95.57 o 
 -10   5  13      432.40      374.02    108.64 o 
  -9   5  13     1437.10     1820.69    138.14 o 
  -8   5  13       96.87       91.61     99.36 o 
  -7   5  13     1421.05     1792.70    103.47 o 
  -6   5  13      405.65      567.20     87.30 o 
  -5   5  13       93.37      200.61     77.08 o 
  -4   5  13     3473.64     3706.99    122.64 o 
  -3   5  13     2161.70     1850.34     86.49 o 
  -2   5  13     1243.81     1224.77     93.27 o 
  -1   5  13      678.22      928.15     68.98 o 
   0   5  13     1400.73     1146.27     61.42 o 
   1   5  13        7.37        0.00     42.04 o 
   2   5  13       26.01       10.10     41.10 o 
   3   5  13      295.48      357.46     53.37 o 
   4   5  13      118.61      204.17     43.55 o 
   5   5  13     1686.73     1748.70     55.71 o 
   6   5  13      165.32      224.23     44.93 o 
   7   5  13       14.59       18.03     32.68 o 
   8   5  13      190.29      202.92     24.58 o 
   9   5  13      346.31      338.10     37.44 o 
  10   5  13     1371.03     1471.33    138.94 o 
  11   5  13      486.55      522.08    142.77 o 
  12   5  13       57.87        0.00    109.34 o 
  13   5  13       50.10      154.20    128.45 o 
  14   5  13       98.76      310.55    172.62 o 
 -19   6  13      581.81      588.02    100.07 o 
 -18   6  13      506.77      469.05    101.97 o 
 -17   6  13      219.75      341.11     94.96 o 
 -16   6  13     3643.38     4338.74    127.40 o 
 -15   6  13      608.43      923.61     93.19 o 
 -14   6  13      177.06      230.88     79.15 o 
 -13   6  13     1284.16     1004.38     94.90 o 
 -12   6  13     3974.48     4774.65    147.53 o 
 -11   6  13     5042.66     4590.91    157.80 o 
 -10   6  13     2484.68     2606.00    147.11 o 
  -9   6  13      500.07      558.60    113.64 o 
  -8   6  13     1771.66     2282.36    129.97 o 
  -7   6  13     1926.86     1677.84    114.41 o 
  -6   6  13     5318.03     4297.53    123.06 o 
  -5   6  13      678.52     1004.83     90.14 o 
  -4   6  13       22.34       61.31     69.35 o 
  -3   6  13     1059.19     1063.24     91.80 o 
  -2   6  13      175.89      259.34     68.45 o 
  -1   6  13        6.98       45.76     47.49 o 
   0   6  13     5764.38     5821.54     88.14 o 
   1   6  13     3208.11     3323.43     77.79 o 
   2   6  13     3258.18     3998.68     85.87 o 
   3   6  13      293.39      325.31     56.97 o 
   4   6  13      679.49      644.85     62.68 o 
   5   6  13      584.89      586.45     56.49 o 
   6   6  13     1260.91     1291.41     63.25 o 
   7   6  13      191.48      178.06     44.58 o 
   8   6  13     1240.85     1109.50     51.41 o 
   9   6  13       18.65        5.19     17.80 o 
  10   6  13      320.27      314.06     37.00 o 
  11   6  13      815.71     1231.32    154.13 o 
  12   6  13        2.94      247.94    196.02 o 
  13   6  13       64.14      161.82    147.93 o 
  14   6  13       18.63        0.00    114.31 o 
 -18   7  13      126.25      203.50     97.62 o 
 -17   7  13       91.91      145.60     85.05 o 
 -16   7  13       49.60      128.98     79.95 o 
 -15   7  13      913.45     1188.34    114.29 o 
 -14   7  13      192.72      167.14    100.37 o 
 -13   7  13      170.65      208.98     79.44 o 
 -12   7  13      146.90       58.61     64.27 o 
 -11   7  13       33.24        0.00     86.23 o 
 -10   7  13      320.43      322.21    108.31 o 
  -9   7  13      431.99      401.18    105.95 o 
  -8   7  13     2360.88     2410.76    121.16 o 
  -7   7  13        1.34        0.00     89.69 o 
  -6   7  13       29.40        0.00     87.32 o 
  -5   7  13     3575.80     3510.53    116.75 o 
  -4   7  13     3916.93     4118.25    117.03 o 
  -3   7  13        3.05        0.00     41.21 o 
  -2   7  13      251.42      260.56     51.91 o 
  -1   7  13     2445.40     3170.05     82.45 o 
   0   7  13      199.23      330.70     54.53 o 
   1   7  13      871.90     1311.79     64.38 o 
   2   7  13        1.54        0.00     47.91 o 
   3   7  13        9.22       50.41     69.25 o 
   4   7  13       13.56       84.32     52.73 o 
   5   7  13      402.42      525.71     62.44 o 
   6   7  13      472.65      422.09     64.97 o 
   7   7  13      506.55      435.13     55.12 o 
   8   7  13       30.03        0.00     35.86 o 
   9   7  13       67.85      110.53     27.84 o 
  10   7  13      348.88      481.81     73.43 o 
  11   7  13        5.02       34.89     43.12 o 
  12   7  13       11.77      107.64    181.52 o 
  13   7  13       21.16        0.00    137.56 o 
 -18   8  13      317.81      239.26     90.69 o 
 -17   8  13     1311.77     1511.00    242.77 o 
 -16   8  13     1451.79     1654.55    141.10 o 
 -15   8  13      139.73      205.27     82.12 o 
 -14   8  13      739.63      906.38    139.05 o 
 -13   8  13     1355.73     1447.10    111.38 o 
 -12   8  13     1141.07     1506.29     90.39 o 
 -11   8  13      581.10      825.13    112.35 o 
 -10   8  13     2374.49     2096.10    127.36 o 
  -9   8  13     3247.77     3082.32    142.84 o 
  -8   8  13      549.60      710.75    112.67 o 
  -7   8  13     2428.68     2757.47    136.85 o 
  -6   8  13     6207.35     7130.70    153.74 o 
  -5   8  13     2823.50     2787.72    117.52 o 
  -4   8  13     2287.25     2022.02     64.87 o 
  -3   8  13       11.05       19.30     45.90 o 
  -2   8  13      315.26      278.01     51.84 o 
  -1   8  13      798.59      612.72     62.10 o 
   0   8  13     4946.54     5311.73     91.33 o 
   1   8  13      513.20      416.35     60.64 o 
   2   8  13       84.67       38.97     59.83 o 
   3   8  13       26.53       74.79     53.12 o 
   4   8  13      482.37      446.44     72.56 o 
   5   8  13       96.52       48.11     52.02 o 
   6   8  13     2590.00     2901.11     89.22 o 
   7   8  13        9.70       36.67     44.44 o 
   8   8  13       62.42       44.89     39.91 o 
   9   8  13      396.19      272.18     65.31 o 
  10   8  13       77.02       96.64     40.01 o 
  11   8  13       40.14      125.34     60.39 o 
  12   8  13      288.67      420.48    146.12 o
[truncated: 281,802 more chars]
